# Supplementary material for: Metaproteomics reveals methyltransferases implicated in dichloromethane and glycine betaine fermentation by ‘Candidatus Formimonas warabiya’ strain DCMF
Source: Front Microbiol. 2022 Dec 7;13:1035247. doi: 10.3389/fmicb.2022.1035247 (PMC9768040; doi:10.3389/fmicb.2022.1035247)
Supplement: Supplementary file 2 [file Data_Sheet_2.xlsx]

## Sheet: Table S1
Supplementary Table 1. Minimum information about a metagenome checklist v2.0.
Category	Information
	Project name	DFE metagenome
Environment	Geographic location	33.92 S 151.23 E (Australia: Sydney)
	Time of sample collection	Unknown
	Habitat	Fermentation enrichment culture
Nucleic acid sequence source	Reference for biomaterial	doi:10.7717/peerj.7775
	Source material identifiers	Culture DFE available from Mike Manefield, UNSW, Sydney, Australia
	Isolation and growth conditions	doi:10.7717/peerj.7775
	Biomaterial treatment	Cells harvested from liquid culture via centrifugation
	Volume of sample	Unknown
	Sampling strategy	N/A
Sequencing	Nucleic acid preparation	Extracted with MagAttract HMW DNA kit; purified with AMPure PB beads.
	Library construction	First and second SMRT cells: SMRTbell libraries prepared with PacBio 20 kb template protocol plus additional damage repair following min 4 kb size selection using Sage Science BluePippin. Third SMRT cell: SMRTbell library prepared with PacBio 10 kb template protocol without size selection, using a lower input (3,624 ng) of DNA. Following de novo assembly of a complete, circularised genome of the …
	Sequencing method	Long-read sequencing with PacBio RS II
	Assembly	Flye v2.7.1
	Relevant Standard Operating Procedures (SOPS)	N/A
	Relevant electronic resources	N/A

## Sheet: Table S2
Supplementary Table 2. Minimum information about a metagenome-assembled genome (MIMAG) for all DFE culture MAGs.
Category	Information	DFE-BAC	DFE-IGN	DFE-LEN	DFE-NIT	DFE-SYN	DFE-TRE1	DFE-TRE2
General metadata	Analysis project type	MAG	MAG	MAG	MAG	MAG	MAG	MAG
	Taxa ID	Multi marker approach	Multi marker approach	Multi marker approach	Multi marker approach	Multi marker approach	Multi marker approach	Multi marker approach
	Assembly software	Flye v2.7.1	Flye v2.7.1	Flye v2.7.1	Flye v2.7.1	Flye v2.7.1	Flye v2.7.1	Flye v2.7.1
	Annotation	Prokka v1.14.5	Prokka v1.14.5	Prokka v1.14.5	Prokka v1.14.5	Prokka v1.14.5	Prokka v1.14.5	Prokka v1.14.5
Genome quality	Assembly quality	Low quality draft	High quality draft	High quality draft	High quality draft	High quality draft	High quality draft	Low quality draft
	Total assembly size (bp)	1611616	3237034	4408406	3820024	2678986	3034080	1908291
	Number of contigs	61	3	26	101	6	21	60
	Contig N50	28494	2757975	288028	46469	730718	268522	36138
	Contig L50	22	1	5	26	2	4	17
	Maximum contig length	51350	2757621	561995	140356	752404	604945	97268
	Completeness score	0.2912	0.9481	0.9543	0.8641	0.9458	0.9195	0.43
	Contamination score	0.0025	0.0193	0.0269	0.0313	0.0015	0	0.0345
	Completeness software	CheckM v1.1.3	CheckM v1.1.3	CheckM v1.1.3	CheckM v1.1.3	CheckM v1.1.3	CheckM v1.1.3	CheckM v1.1.3
	Completeness approach	Marker gene based	Marker gene based	Marker gene based	Marker gene based	Marker gene based	Marker gene based	Marker gene based
	16S recovered	No	Yes	Yes	Yes	Yes	Yes	Yes
	16S recovery software	barrnap v0.9	barrnap v0.9	barrnap v0.9	barrnap v0.9	barrnap v0.9	barrnap v0.9	barrnap v0.9
	Number of standard tRNAs extracted	11	20	20	21	20	19	18
	tRNA extraction software	aragorn v1.2.38	aragorn v1.2.38	aragorn v1.2.38	aragorn v1.2.38	aragorn v1.2.38	aragorn v1.2.38	aragorn v1.2.38
MAG metadata	Bin parameters	Combined	Combined	Combined	Combined	Combined	Combined	Combined
	Binning software	Manual binning with Anvi'o (active codebase, 1 Oct 2020)	Manual binning with Anvi'o (active codebase, 1 Oct 2020)	Manual binning with Anvi'o (active codebase, 1 Oct 2020)	Manual binning with Anvi'o (active codebase, 1 Oct 2020)	Manual binning with Anvi'o (active codebase, 1 Oct 2020)	Manual binning with Anvi'o (active codebase, 1 Oct 2020)	Manual binning with Anvi'o (active codebase, 1 Oct 2020)
	Reassembly post binning	No	No	No	No	No	No	No
	MAG coverage software	Minimap2 v2.17	Minimap2 v2.17	Minimap2 v2.17	Minimap2 v2.17	Minimap2 v2.17	Minimap2 v2.17	Minimap2 v2.17
	GenBank Accession Number	Not uploaded	JADLKE000000000	JADLKF000000000	JADLKG000000000	JADLKH000000000	JADLKI000000000	Not uploaded

## Sheet: Table S3
Supplementary Table 3. Annotated DFE metagenome.
Prokka annotations							eggNOG mapper annotations												PSORTb annotation		dbCAN annotation
Locus Tag	Type	Length (bp)	Gene	EC number	COG	Product	COG Category	OG Description	eggNOG Gene	GO Terms	EC number	KEGG KO	KEGG Pathway	KEGG Module	KEGG Reaction	KEGG Class	BiGG Reaction	Matching Ogs	Localisation	PSORTb score	HMMER	Hotpep	DIAMOND	Signalp
DFE_BAC_00001	CDS	201				hypothetical protein													Unknown	2
DFE_BAC_00002	CDS	486		7.2.2.10	COG0474	Calcium-transporting ATPase	P	TIGRFAM ATPase, P-type (transporting), HAD superfamily, subfamily IC			3.6.3.8	ko:K01537						2G5ZS@200795,COG0474@1,COG0474@2	CytoplasmicMembrane	9.82
DFE_BAC_00003	CDS	468				hypothetical protein	S	Membrane										1RJWK@1224,1S2UP@1236,COG3431@1,COG3431@2	CytoplasmicMembrane	10
DFE_BAC_00004	CDS	429				hypothetical protein													Unknown	2
DFE_BAC_00005	CDS	594				hypothetical protein	I	CDP-alcohol phosphatidyltransferase			2.7.8.5	ko:K00995	ko00564,ko01100,map00564,map01100		R01801	RC00002,RC00017,RC02795		2G1D1@200643,3XKRT@558415,4NHGH@976,COG0558@1,COG0558@2	CytoplasmicMembrane	10
DFE_BAC_00006	CDS	834				hypothetical protein	S	membrane transporter protein				ko:K07090						2FVIS@200643,4NFWP@976,COG0730@1,COG0730@2	CytoplasmicMembrane	10
DFE_BAC_00007	CDS	735				hypothetical protein	S	Cytidylyltransferase family	cdsA		2.7.7.41	ko:K00981	ko00564,ko01100,ko01110,ko04070,map00564,map01100,map01110,map04070	M00093	R01799	RC00002		2FW9W@200643,3XIYX@558415,4NT8F@976,COG4589@1,COG4589@2	CytoplasmicMembrane	10
DFE_BAC_00008	CDS	972	dagK	2.7.1.107	COG1597	Diacylglycerol kinase	I	Diacylglycerol kinase catalytic domain										2NQYH@2323,COG1597@1,COG1597@2	Cytoplasmic	9.97
DFE_BAC_00009	CDS	1503				hypothetical protein	G	Belongs to the glycosyl hydrolase 30 family	srfJ		3.2.1.45	ko:K01201	ko00511,ko00600,ko01100,ko04142,map00511,map00600,map01100,map04142		R01498	RC00059,RC00451		1INPD@117747,4NF4C@976,COG5520@1,COG5520@2	Unknown	2	GH30_1(82-496)	GH30	GH30_1	N
DFE_BAC_00010	CDS	1563		3.2.1.52	COG3525	Beta-N-acetylhexosaminidase	G	Glycosyl hydrolase family 20, catalytic domain	hexA		3.2.1.52	ko:K12373	ko00511,ko00513,ko00520,ko00531,ko00603,ko00604,ko01100,ko04142,map00511,map00513,map00520,map00531,map00603,map00604,map01100,map04142	M00079	R00022,R06004,R11316	RC00049		1IPND@117747,4NE08@976,COG3525@1,COG3525@2	Periplasmic	9.76	GH20(168-485)	GH20+CBM32+CBM5	GH20	Y(1-21)
DFE_BAC_00011	CDS	789				hypothetical protein	I	Phosphate acyltransferases										22XTQ@171551,2FSAD@200643,4NF25@976,COG0204@1,COG0204@2	Unknown	2
DFE_BAC_00012	CDS	720				hypothetical protein	I	Belongs to the CDP-alcohol phosphatidyltransferase class-I family			2.7.8.39	ko:K17884			R10464	RC00002,RC00078		1J12I@117747,4NHG2@976,COG0558@1,COG0558@2	CytoplasmicMembrane	10
DFE_BAC_00013	CDS	1131	yghO_1			Protein YghO	K	acetyltransferase										2NNUP@2323,COG0454@1,COG0456@2	Cytoplasmic	8.96
DFE_BAC_00014	CDS	2799				hypothetical protein	GKT	Pyruvate phosphate dikinase, PEP pyruvate binding domain			2.7.9.2	ko:K01007	ko00620,ko00680,ko00720,ko01100,ko01120,ko01200,map00620,map00680,map00720,map01100,map01120,map01200	M00173,M00374	R00199	RC00002,RC00015		2FM60@200643,4NGSQ@976,COG0574@1,COG0574@2	Cytoplasmic	8.96
DFE_BAC_00015	CDS	300				hypothetical protein													Unknown	2
DFE_BAC_00016	CDS	756				hypothetical protein	T	Pas domain	ark3		2.1.1.80,3.1.1.61	ko:K13924	ko02020,ko02030,map02020,map02030	M00506				COG0642@1,COG2202@1,arCOG02366@1,arCOG02366@2157,arCOG06192@2157,arCOG06918@2157	Cytoplasmic	8.96
DFE_BAC_00017	CDS	1344	gdhA	1.4.1.3		NAD(P)-specific glutamate dehydrogenase	E	Glutamate/Leucine/Phenylalanine/Valine dehydrogenase	gdhA		1.4.1.4	ko:K00262	ko00220,ko00250,ko00910,ko01100,map00220,map00250,map00910,map01100		R00248	RC00006,RC02799		22V1Z@171550,2FM43@200643,4NEBH@976,COG0334@1,COG0334@2	Unknown	4.74
DFE_BAC_00018	CDS	2967				hypothetical protein	GKT	Pyruvate phosphate dikinase, PEP pyruvate binding domain	ppsA		2.7.9.2	ko:K01007	ko00620,ko00680,ko00720,ko01100,ko01120,ko01200,map00620,map00680,map00720,map01100,map01120,map01200	M00173,M00374	R00199	RC00002,RC00015		2FM60@200643,4AMS6@815,4NGSQ@976,COG0574@1,COG0574@2,COG0745@1,COG0745@2,COG0784@1,COG0784@2	OuterMembrane	9.49
DFE_BAC_00019	CDS	1116				hypothetical protein	S	PKD domain										2FUHU@200643,3XIYY@558415,4PHVT@976,COG3291@1,COG3291@2	Unknown	2
DFE_BAC_00020	CDS	1191				hypothetical protein	S	PKD domain										2FUHU@200643,3XIYY@558415,4PHVT@976,COG3291@1,COG3291@2	Extracellular	9.64
DFE_BAC_00021	CDS	3177	susC_1			TonB-dependent receptor SusC	P	TonB-linked outer membrane protein, SusC RagA family										2FW53@200643,4P258@976,COG4206@1,COG4206@2	OuterMembrane	9.49
DFE_BAC_00022	CDS	1725				SusD-like protein P38	S	SusD family				ko:K21572						2G0E4@200643,4PMJY@976,COG0561@1,COG0561@2	Unknown	2.5
DFE_BAC_00023	CDS	819				hypothetical protein												28MUU@1,2ZB2K@2,4NK92@976	Extracellular	9.64
DFE_BAC_00024	CDS	687	gph_1	3.1.3.18		Phosphoglycolate phosphatase	C	Catalyzes the conversion of epoxyqueuosine (oQ) to queuosine (Q), which is a hypermodified base found in the wobble positions of tRNA(Asp), tRNA(Asn), tRNA(His) and tRNA(Tyr)	queG	GO:0003674,GO:0003824,GO:0006091,GO:0006139,GO:0006725,GO:0006807,GO:0008150,GO:0008152,GO:0008616,GO:0009055,GO:0009058,GO:0009116,GO:0009119,GO:0009163,GO:0009987,GO:0016491,GO:0018130,GO:0019438,GO:0022900,GO:0034404,GO:0034641,GO:0034654,GO:0042455,GO:0044237,GO:0044238,GO:0044249,GO:0044271,GO:0044281,GO:0044283,GO:0046116,GO:0046483,GO:0052693,GO:0055086,GO:0055114,GO:0071704,GO:1901135,GO:…	1.17.99.6,3.1.3.18	ko:K01091,ko:K18979	ko00630,ko01100,ko01110,ko01130,map00630,map01100,map01110,map01130		R01334	RC00017		1G007@1117,1HJYB@1161,COG0546@1,COG0546@2,COG1600@1,COG1600@2	Unknown	2
DFE_BAC_00025	CDS	675				hypothetical protein	S	L,D-transpeptidase catalytic domain										1I2D3@117743,2P0HM@237,4NNX7@976,COG1376@1,COG1376@2	Unknown	2
DFE_BAC_00026	CDS	453				hypothetical protein	S	Bacterial Ig-like domain										2FNAC@200643,3XIWG@558415,4NGPF@976,COG4704@1,COG4704@2	Unknown	2
DFE_BAC_00027	CDS	432				hypothetical protein	S	Bacterial Ig-like domain										1HWU2@117743,34R3E@308865,4NGPF@976,COG4704@1,COG4704@2	Unknown	2
DFE_BAC_00028	CDS	714	lgt	2.5.1.145	COG0682	Phosphatidylglycerol--prolipoprotein diacylglyceryl transferase	M	Transfers the N-acyl diglyceride group on what will become the N-terminal cysteine of membrane lipoproteins	lgt	GO:0003674,GO:0003824,GO:0005575,GO:0005623,GO:0005886,GO:0005887,GO:0006464,GO:0006807,GO:0008150,GO:0008152,GO:0008961,GO:0009249,GO:0009987,GO:0010467,GO:0016020,GO:0016021,GO:0016740,GO:0016757,GO:0018065,GO:0018193,GO:0018205,GO:0019538,GO:0031224,GO:0031226,GO:0036211,GO:0040007,GO:0043170,GO:0043412,GO:0044237,GO:0044238,GO:0044260,GO:0044267,GO:0044425,GO:0044459,GO:0044464,GO:0051604,GO:…	2.1.1.199	ko:K03438,ko:K13292						22UAX@171550,2FMXU@200643,4NFP7@976,COG0682@1,COG0682@2	CytoplasmicMembrane	10
DFE_BAC_00029	CDS	429				hypothetical protein	K	Bacterial regulatory proteins, tetR family										47SG0@768503,4NNNT@976,COG1309@1,COG1309@2	Unknown	2
DFE_BAC_00030	CDS	270	MRI1	5.3.1.23		Methylthioribose-1-phosphate isomerase	J	Catalyzes the interconversion of methylthioribose-1- phosphate (MTR-1-P) into methylthioribulose-1-phosphate (MTRu-1- P)	mtnA	GO:0000096,GO:0000097,GO:0003674,GO:0003824,GO:0006082,GO:0006520,GO:0006555,GO:0006790,GO:0006807,GO:0008150,GO:0008152,GO:0008652,GO:0009058,GO:0009066,GO:0009067,GO:0009086,GO:0009987,GO:0016053,GO:0016853,GO:0016860,GO:0016861,GO:0017144,GO:0019509,GO:0019752,GO:0043094,GO:0043102,GO:0043436,GO:0044237,GO:0044238,GO:0044249,GO:0044272,GO:0044281,GO:0044283,GO:0046394,GO:0046523,GO:0071265,GO:…	5.3.1.23	ko:K08963	ko00270,ko01100,map00270,map01100	M00034	R04420	RC01151		1G2JX@1117,COG0182@1,COG0182@2	Cytoplasmic	9.26
DFE_BAC_00031	CDS	600				hypothetical protein	G	Class II Aldolase and Adducin N-terminal domain			2.2.1.8,4.1.2.17	ko:K01628,ko:K18847	ko00051,ko01120,map00051,map01120		R02262	RC00603,RC00604		1G59N@1117,3VMQZ@52604,COG0235@1,COG0235@2	Unknown	2
DFE_BAC_00032	tRNA	79				tRNA-Met(cat)
DFE_BAC_00033	CDS	966			COG3177	putative protein	S	Fic/DOC family N-terminal										47SCU@768503,4NFBY@976,COG3177@1,COG3177@2	Cytoplasmic	8.96
DFE_BAC_00034	CDS	426				hypothetical protein													Unknown	2
DFE_BAC_00035	CDS	333				hypothetical protein													Unknown	2
DFE_BAC_00036	CDS	513				hypothetical protein	K	PFAM Bacterial regulatory proteins, tetR family	ycdC			ko:K18301		M00642				4NP0V@976,COG1309@1,COG1309@2	Cytoplasmic	8.96
DFE_BAC_00037	CDS	1005	emrA			Colistin resistance protein EmrA	V	Barrel-sandwich domain of CusB or HlyD membrane-fusion	yhbJ			ko:K01993,ko:K03543		M00701				22ZW6@171551,2FMKF@200643,4NEQJ@976,COG1566@1,COG1566@2	CytoplasmicMembrane	9.82
DFE_BAC_00038	CDS	618	mdtD_1			Putative multidrug resistance protein MdtD	P	Major Facilitator Superfamily	yhcA1			ko:K03446		M00701				22Y7P@171551,2FNG3@200643,4NG27@976,COG0477@1,COG2814@2	CytoplasmicMembrane	10
DFE_BAC_00039	CDS	921	farB			Fatty acid resistance protein FarB	EGP	Major facilitator Superfamily	yhcA1			ko:K03446		M00701				2FNG3@200643,4NG27@976,COG0477@1,COG2814@2	CytoplasmicMembrane	10
DFE_BAC_00040	CDS	1167				hypothetical protein	MU	PFAM Outer membrane efflux protein				ko:K12340	ko01501,ko01503,ko02020,ko03070,ko04626,ko05133,map01501,map01503,map02020,map03070,map04626,map05133	M00325,M00326,M00339,M00571,M00575,M00646,M00647,M00696,M00697,M00709,M00720,M00821				4NKFF@976,COG1538@1,COG1538@2	OuterMembrane	9.49
DFE_BAC_00041	CDS	711	bcpA	2.7.8.23		Carboxyvinyl-carboxyphosphonate phosphorylmutase	G	Phosphoenolpyruvate phosphomutase	MA20_35565		4.1.3.30	ko:K03417	ko00640,map00640		R00409	RC00286,RC00287		4NMEH@976,COG2513@1,COG2513@2	Cytoplasmic	9.97
DFE_BAC_00042	CDS	1056	czcO	1.-.-.-	COG2072	putative oxidoreductase CzcO	P	oxidoreductase				ko:K07222						2GM3S@201174,COG2072@1,COG2072@2	Cytoplasmic	9.26
DFE_BAC_00043	CDS	1269				hypothetical protein	G	Glycosyl hydrolases family 17										4NFD7@976,COG5309@1,COG5309@2	Cytoplasmic	8.96	GH17(59-375)	GH17	GH17	Y(1-27)
DFE_BAC_00044	CDS	1365	yagG		COG2211	Putative glycoside/cation symporter YagG	G	MFS/sugar transport protein				ko:K03292,ko:K16248						2FPMF@200643,3XIS3@558415,4NE3B@976,COG2211@1,COG2211@2	CytoplasmicMembrane	10
DFE_BAC_00045	CDS	336				hypothetical protein	S	Belongs to the pirin family	yhhW			ko:K06911						1TQDV@1239,2497R@186801,36G31@31979,COG1741@1,COG1741@2	Cytoplasmic	9.97
DFE_BAC_00046	CDS	591				hypothetical protein													Unknown	2
DFE_BAC_00047	CDS	507				hypothetical protein	S	SMART Metal-dependent phosphohydrolase, HD region				ko:K07023						1R71H@1224,2M8DH@213115,2WKMF@28221,42NGN@68525,COG1896@1,COG1896@2	Unknown	2
DFE_BAC_00048	CDS	141				hypothetical protein													Unknown	2
DFE_BAC_00049	CDS	210				hypothetical protein													Unknown	2
DFE_BAC_00050	CDS	1308	mrcA_1		COG5009	Penicillin-binding protein 1A	M	PFAM Penicillin binding protein transpeptidase domain			2.4.1.129,3.4.16.4	ko:K05366	ko00550,ko01100,ko01501,map00550,map01100,map01501					1HXWX@117743,2PAGV@246874,4NECJ@976,COG5009@1,COG5009@2	CytoplasmicMembrane	9.82	GT51(56-236)	GT51	GT51	N
DFE_BAC_00051	CDS	285	acyP	3.6.1.7	COG1254	Acylphosphatase	C	Acylphosphatase	acyP		3.6.1.7	ko:K01512	ko00620,ko00627,ko01120,map00620,map00627,map01120		R00317,R01421,R01515	RC00043		2J8D1@203691,COG1254@1,COG1254@2	Cytoplasmic	9.26
DFE_BAC_00052	CDS	651				hypothetical protein													Cytoplasmic	8.96
DFE_BAC_00053	CDS	1389	sasA_1	2.7.-.-		Adaptive-response sensory-kinase SasA	T	Histidine kinase-, DNA gyrase B-, and HSP90-like ATPase	arlS_1		2.7.13.3	ko:K02484						1HXGB@117743,2PBKD@246874,4NEIS@976,COG0642@1,COG2205@2,COG3850@1,COG3850@2	CytoplasmicMembrane	9.99
DFE_BAC_00054	CDS	657	czcR			Transcriptional activator protein CzcR	T	transcriptional regulator										1IMIZ@117743,4NE77@976,COG0745@1,COG0745@2	Cytoplasmic	9.97
DFE_BAC_00055	CDS	819	iolG	1.1.1.369		Inositol 2-dehydrogenase/D-chiro-inositol 3-dehydrogenase	S	Oxidoreductase family, NAD-binding Rossmann fold										2FQNW@200643,4NGHJ@976,COG0673@1,COG0673@2	Unknown	2
DFE_BAC_00056	CDS	522				hypothetical protein	S	Oxidoreductase family, NAD-binding Rossmann fold										2FQNW@200643,4NGHJ@976,COG0673@1,COG0673@2	Cytoplasmic	8.96
DFE_BAC_00057	CDS	300				hypothetical protein													Unknown	2
DFE_BAC_00058	CDS	540				hypothetical protein	S	Domain of unknown function (DUF4405)										1FFRC@1090,28K48@1,2Z9T8@2	CytoplasmicMembrane	10
DFE_BAC_00059	CDS	339	ypjD		COG1694	putative protein YpjD	J	MazG nucleotide pyrophosphohydrolase domain protein	ypjD		2.5.1.19	ko:K00800	ko00400,ko01100,ko01110,ko01130,ko01230,map00400,map01100,map01110,map01130,map01230	M00022	R03460	RC00350		2FT28@200643,4NQ3H@976,COG1694@1,COG1694@2	Unknown	2
DFE_BAC_00060	CDS	2652				hypothetical protein	E	Zinc carboxypeptidase				ko:K14054						2NQNH@2323,COG2866@1,COG2866@2	CytoplasmicMembrane	9.86
DFE_BAC_00061	CDS	981				hypothetical protein	S	PFAM Auxin Efflux Carrier				ko:K07088						1UY4N@1239,24K3E@186801,COG0679@1,COG0679@2	CytoplasmicMembrane	10
DFE_BAC_00062	tRNA	74				tRNA-Gln(ctg)
DFE_BAC_00063	CDS	567				hypothetical protein												2DP7Y@1,330X4@2,47XV3@768503,4NUP0@976	Unknown	2
DFE_BAC_00064	CDS	1710	glnS	6.1.1.18	COG0008	Glutamine--tRNA ligase	J	Catalyzes a two-step reaction, first charging a glutamine molecule by linking its carboxyl group to the alpha-phosphate of ATP, followed by transfer of the aminoacyl-adenylate to its tRNA	glnS	GO:0003674,GO:0003824,GO:0004812,GO:0004819,GO:0005575,GO:0005622,GO:0005623,GO:0005737,GO:0005829,GO:0006082,GO:0006139,GO:0006399,GO:0006412,GO:0006418,GO:0006425,GO:0006518,GO:0006520,GO:0006725,GO:0006807,GO:0008150,GO:0008152,GO:0009058,GO:0009059,GO:0009987,GO:0010467,GO:0016070,GO:0016874,GO:0016875,GO:0019538,GO:0019752,GO:0034641,GO:0034645,GO:0034660,GO:0043038,GO:0043039,GO:0043043,GO:…	6.1.1.18	ko:K01886	ko00970,ko01100,map00970,map01100	M00359,M00360	R03652	RC00055,RC00523	iECIAI39_1322.ECIAI39_0637	22W5Z@171551,2FMVI@200643,4NFCC@976,COG0008@1,COG0008@2	Cytoplasmic	9.97
DFE_BAC_00065	CDS	354	folB	4.1.2.25	COG1539	Dihydroneopterin aldolase	H	Catalyzes the conversion of 7,8-dihydroneopterin to 6- hydroxymethyl-7,8-dihydropterin	folB		1.13.11.81,2.5.1.15,2.7.6.3,4.1.2.25,5.1.99.8	ko:K00796,ko:K00950,ko:K01633,ko:K13940	ko00790,ko01100,map00790,map01100	M00126,M00840,M00841	R03066,R03067,R03503,R03504,R11037,R11073	RC00002,RC00017,RC00121,RC00721,RC00842,RC00943,RC01479,RC03333,RC03334		2FU2A@200643,4NQ53@976,COG1539@1,COG1539@2	Cytoplasmic	8.96
DFE_BAC_00066	CDS	558				hypothetical protein	S	Psort location CytoplasmicMembrane, score										295IV@1,2ZSWC@2,47W1I@768503,4NVMA@976	CytoplasmicMembrane	10
DFE_BAC_00067	CDS	297				hypothetical protein	K	Winged helix DNA-binding domain	MA20_05735									22YI4@171551,2FTYE@200643,4PKFS@976,COG1846@1,COG1846@2	Unknown	2
DFE_BAC_00068	CDS	1197		5.1.1.20	COG4948	L-Ala-D/L-Glu epimerase	M	Belongs to the mandelate racemase muconate lactonizing enzyme family		GO:0000287,GO:0003674,GO:0003824,GO:0005488,GO:0006518,GO:0006807,GO:0008150,GO:0008152,GO:0009987,GO:0016853,GO:0016854,GO:0016855,GO:0034641,GO:0043167,GO:0043169,GO:0043603,GO:0044237,GO:0046872,GO:0071704,GO:1901564	5.1.1.20	ko:K19802			R10938	RC03309		2FNCM@200643,4NG8N@976,COG4948@1,COG4948@2	Cytoplasmic	8.96
DFE_BAC_00069	CDS	900		3.2.1.151		Xyloglucan-specific endo-beta-1,4-glucanase BoGH9A	G	Cellulase N-terminal ig-like domain	celD	GO:0000272,GO:0003674,GO:0003824,GO:0004553,GO:0005975,GO:0005976,GO:0006073,GO:0008150,GO:0008152,GO:0009056,GO:0009057,GO:0009251,GO:0009987,GO:0010383,GO:0010410,GO:0010411,GO:0016052,GO:0016787,GO:0016798,GO:0033946,GO:0043170,GO:0044036,GO:0044042,GO:0044237,GO:0044238,GO:0044260,GO:0044262,GO:0044264,GO:0044403,GO:0044419,GO:0051704,GO:0052736,GO:0071554,GO:0071704,GO:0085030,GO:1901575,GO:…	3.2.1.4	ko:K01179	ko00500,ko01100,map00500,map01100		R06200,R11307,R11308			2G0FM@200643,4PKMJ@976,COG3291@1,COG3291@2	Unknown	2.5	GH9(4-291)	GH9	GH9	N
DFE_BAC_00070	CDS	804		3.2.1.151		Xyloglucan-specific endo-beta-1,4-glucanase BoGH9A	G	Glycosyl hydrolase family 9	celD	GO:0000272,GO:0003674,GO:0003824,GO:0004553,GO:0005975,GO:0005976,GO:0006073,GO:0008150,GO:0008152,GO:0009056,GO:0009057,GO:0009251,GO:0009987,GO:0010383,GO:0010410,GO:0010411,GO:0016052,GO:0016787,GO:0016798,GO:0033946,GO:0043170,GO:0044036,GO:0044042,GO:0044237,GO:0044238,GO:0044260,GO:0044262,GO:0044264,GO:0044403,GO:0044419,GO:0051704,GO:0052736,GO:0071554,GO:0071704,GO:0085030,GO:1901575,GO:…	3.2.1.4	ko:K01179	ko00500,ko01100,map00500,map01100		R06200,R11307,R11308			1QWZ9@1224,COG3291@1,COG3291@2	Unknown	2
DFE_BAC_00071	CDS	2442	cbpA_1	2.4.1.20	COG3459	Cellobiose phosphorylase	G	Cellobiose phosphorylase	cbpA		2.4.1.20	ko:K00702	ko00500,ko01100,map00500,map01100		R00952	RC00049		1MVNX@1224,1RMW9@1236,465S2@72275,COG3459@1,COG3459@2	CytoplasmicMembrane	7.88	GH94(2-811)	GH94	GH94	N
DFE_BAC_00072	CDS	1878				hypothetical protein	E	Sodium:solute symporter family										1FGWH@10,1PNHU@1224,1S0S6@1236,COG0591@1,COG0591@2	CytoplasmicMembrane	10
DFE_BAC_00073	CDS	750				hypothetical protein	F	Hydrolase, NUDIX family			3.6.1.55	ko:K03574						2FNT4@200643,3XJ7M@558415,4NIBP@976,COG1051@1,COG1051@2	Cytoplasmic	8.96
DFE_BAC_00074	CDS	165				hypothetical protein													CytoplasmicMembrane	9.82
DFE_BAC_00075	CDS	189				hypothetical protein													Unknown	2
DFE_BAC_00076	CDS	180				hypothetical protein													Unknown	2
DFE_BAC_00077	CDS	303				hypothetical protein													Unknown	2
DFE_BAC_00078	CDS	120				hypothetical protein													Unknown	2
DFE_BAC_00079	CDS	1146				hypothetical protein	S	PFAM Uncharacterised conserved protein UCP016719										2NNRQ@2323,COG3876@1,COG3876@2	Cytoplasmic	8.96
DFE_BAC_00080	CDS	123				hypothetical protein													Unknown	2
DFE_BAC_00081	CDS	144				hypothetical protein													Unknown	2
DFE_BAC_00082	CDS	339				hypothetical protein	S	PFAM Uncharacterised protein family UPF0029, Impact, N-terminal	yigZ		2.1.1.45,3.4.13.9	ko:K00560,ko:K01271	ko00240,ko00670,ko01100,ko01523,map00240,map00670,map01100,map01523	M00053	R02101	RC00219,RC00332		1IQV2@117747,4NF0D@976,COG1739@1,COG1739@2	Unknown	2
DFE_BAC_00083	CDS	912	pyrB	2.1.3.2	COG0540	Aspartate carbamoyltransferase catalytic subunit	F	Belongs to the ATCase OTCase family	pyrB	GO:0003674,GO:0003824,GO:0004070,GO:0005488,GO:0005515,GO:0005575,GO:0005622,GO:0005623,GO:0005737,GO:0005829,GO:0006139,GO:0006220,GO:0006221,GO:0006725,GO:0006753,GO:0006793,GO:0006796,GO:0006807,GO:0008150,GO:0008152,GO:0009058,GO:0009117,GO:0009165,GO:0009218,GO:0009220,GO:0009259,GO:0009260,GO:0009987,GO:0016740,GO:0016741,GO:0016743,GO:0018130,GO:0019438,GO:0019637,GO:0019693,GO:0034641,GO:…	2.1.3.2	ko:K00609	ko00240,ko00250,ko01100,map00240,map00250,map01100	M00051	R01397	RC00064,RC02850	iZ_1308.Z5856	47KS2@768503,4NFIU@976,COG0540@1,COG0540@2	Cytoplasmic	9.26
DFE_BAC_00084	CDS	474	pyrI		COG1781	Aspartate carbamoyltransferase regulatory chain	F	Involved in allosteric regulation of aspartate carbamoyltransferase	pyrI	GO:0003674,GO:0003824,GO:0004070,GO:0005488,GO:0005575,GO:0005622,GO:0005623,GO:0005737,GO:0006139,GO:0006220,GO:0006221,GO:0006725,GO:0006753,GO:0006793,GO:0006796,GO:0006807,GO:0008150,GO:0008152,GO:0008270,GO:0009058,GO:0009117,GO:0009165,GO:0009218,GO:0009220,GO:0009259,GO:0009260,GO:0009987,GO:0016740,GO:0016741,GO:0016743,GO:0018130,GO:0019438,GO:0019637,GO:0019693,GO:0034641,GO:0034654,GO:…	2.1.3.2	ko:K00608,ko:K00610	ko00240,ko00250,ko01100,map00240,map00250,map01100	M00051	R01397	RC00064,RC02850		2FRZM@200643,4NR6N@976,COG1781@1,COG1781@2	Cytoplasmic	8.96
DFE_BAC_00085	CDS	171				hypothetical protein													CytoplasmicMembrane	9.82
DFE_BAC_00086	CDS	249				hypothetical protein													CytoplasmicMembrane	9.82
DFE_BAC_00087	CDS	237				hypothetical protein													Unknown	2
DFE_BAC_00088	CDS	522				hypothetical protein	H	Carbohydrate family 9 binding domain-like										1IPM9@117747,4NFQ6@976,COG2091@1,COG2091@2	Unknown	2
DFE_BAC_00089	CDS	711				hypothetical protein	H	lysine biosynthetic process via aminoadipic acid										47NT4@768503,4NFQ6@976,COG2091@1,COG2091@2	Unknown	2
DFE_BAC_00090	CDS	498				hypothetical protein	H	Carbohydrate family 9 binding domain-like										1HWM8@117743,2NTD0@237,4NFQ6@976,COG2091@1,COG2091@2	Unknown	2
DFE_BAC_00091	CDS	864	udp	2.4.2.3	COG2820	Uridine phosphorylase	F	phosphorylase	udp		2.4.2.3	ko:K00757	ko00240,ko00983,ko01100,map00240,map00983,map01100		R01876,R02484,R08229	RC00063		2FM75@200643,4NG5S@976,COG2820@1,COG2820@2	Cytoplasmic	9.97
DFE_BAC_00092	CDS	1161	wbpI	5.1.3.23	COG0381	UDP-2,3-diacetamido-2,3-dideoxy-D-glucuronate 2-epimerase	M	UDP-N-acetylglucosamine 2-epimerase	wecB		5.1.3.14,5.1.3.23	ko:K01791,ko:K13019	ko00520,ko01100,ko05111,map00520,map01100,map05111	M00362	R00420,R09600	RC00290		47U25@768503,4NGBD@976,COG0381@1,COG0381@2	Unknown	4.99
DFE_BAC_00093	CDS	1557	rny	3.1.-.-	COG1418	Ribonuclease Y	S	Endoribonuclease that initiates mRNA decay	rny			ko:K18682	ko03018,map03018					2FKZ6@200643,4AKD2@815,4NE3V@976,COG1418@1,COG1418@2	Unknown	4.9
DFE_BAC_00094	CDS	465				hypothetical protein	D	Cell division protein ZapA	zapA	GO:0000003,GO:0000278,GO:0000281,GO:0000910,GO:0000917,GO:0000921,GO:0003674,GO:0005488,GO:0005515,GO:0005575,GO:0005622,GO:0005623,GO:0005737,GO:0005829,GO:0006996,GO:0007010,GO:0007049,GO:0008150,GO:0009987,GO:0016043,GO:0019954,GO:0022402,GO:0022414,GO:0022607,GO:0030428,GO:0031106,GO:0032153,GO:0032185,GO:0032505,GO:0032506,GO:0034622,GO:0042802,GO:0043093,GO:0043933,GO:0044085,GO:0044424,GO:…		ko:K09888						2FUYF@200643,3XK9F@558415,4NSA5@976,COG3027@1,COG3027@2	Unknown	2
DFE_BAC_00095	CDS	294				hypothetical protein													Cytoplasmic	8.96
DFE_BAC_00096	CDS	1623				hypothetical protein	M	Peptidase, M23 family										2FP3N@200643,4NED7@976,COG0739@1,COG0739@2	Cytoplasmic	8.96
DFE_BAC_00097	CDS	903				hypothetical protein	JM	COG1208 Nucleoside-diphosphate-sugar pyrophosphorylase involved in lipopolysaccharide biosynthesis translation initiation factor 2B, gamma epsilon subunits eIF-2Bgamma eIF-2Bepsilon										COG1208@1,COG1208@2	Cytoplasmic	8.96
DFE_BAC_00098	CDS	759	cutC		COG3142	Copper homeostasis protein CutC	P	CutC family	CUTC	GO:0000041,GO:0003674,GO:0005488,GO:0005507,GO:0005575,GO:0005622,GO:0005623,GO:0005634,GO:0005654,GO:0005730,GO:0005737,GO:0005829,GO:0006810,GO:0006811,GO:0006812,GO:0006825,GO:0008150,GO:0009987,GO:0016043,GO:0022607,GO:0030001,GO:0031974,GO:0031981,GO:0042592,GO:0043167,GO:0043169,GO:0043226,GO:0043227,GO:0043228,GO:0043229,GO:0043231,GO:0043232,GO:0043233,GO:0043933,GO:0044085,GO:0044422,GO:…		ko:K06201						35CDG@314146,39V2G@33154,3BGM4@33208,3CYKC@33213,3JBTN@40674,486D8@7711,4931E@7742,4Q20Z@9989,COG3142@1,KOG4013@2759	Cytoplasmic	8.96
DFE_BAC_00099	CDS	1719	pepDA	3.4.-.-	COG4690	Dipeptidase A	M	Dipeptidase										22WBK@171551,2FPSX@200643,4NE03@976,COG4690@1,COG4690@2	Unknown	2.5
DFE_BAC_00100	CDS	360				hypothetical protein	J	This protein is located at the 30S-50S ribosomal subunit interface and may play a role in the structure and function of the aminoacyl-tRNA binding site	rplS	GO:0000027,GO:0003674,GO:0003676,GO:0003723,GO:0003735,GO:0005198,GO:0005488,GO:0005575,GO:0005622,GO:0005623,GO:0005737,GO:0005829,GO:0005840,GO:0005886,GO:0006412,GO:0006518,GO:0006807,GO:0006996,GO:0008150,GO:0008152,GO:0009058,GO:0009059,GO:0009987,GO:0010467,GO:0015934,GO:0016020,GO:0016043,GO:0019538,GO:0019843,GO:0022607,GO:0022613,GO:0022618,GO:0022625,GO:0022626,GO:0032991,GO:0034622,GO:…		ko:K02884	ko03010,map03010	M00178				22Y1V@171551,2FSHU@200643,4NNPW@976,COG0335@1,COG0335@2	Cytoplasmic	9.26
DFE_BAC_00101	CDS	1749				hypothetical protein	G	Glycosyl hydrolase family 20, catalytic domain			3.2.1.52	ko:K12373	ko00511,ko00513,ko00520,ko00531,ko00603,ko00604,ko01100,ko04142,map00511,map00513,map00520,map00531,map00603,map00604,map01100,map04142	M00079	R00022,R06004,R11316	RC00049		2FNAR@200643,4NE08@976,COG3525@1,COG3525@2	Periplasmic	9.44	GH20(1-319)	GH20+CBM32	GH20	N
DFE_BAC_00102	CDS	909	panS		COG0385	Pantothenate precursors transporter PanS	S	Sodium bile acid symporter family protein	yocS			ko:K03453						1EQNW@1016,1HY0F@117743,4NEIM@976,COG0385@1,COG0385@2	CytoplasmicMembrane	10
DFE_BAC_00103	CDS	1068				hypothetical protein	S	2-nitropropane dioxygenase	npd		1.13.12.16	ko:K00459	ko00910,map00910		R00025	RC02541,RC02759		22X1K@171551,2FMYA@200643,4NF8Z@976,COG2070@1,COG2070@2	Unknown	4.99
DFE_BAC_00104	CDS	399				hypothetical protein	S	Domain of unknown function DUF302										1I2XY@117743,4NQRI@976,COG3439@1,COG3439@2	Unknown	2
DFE_BAC_00105	CDS	720	moeZ		COG0476	putative adenylyltransferase/sulfurtransferase MoeZ	H	MoeZ MoeB domain	moeB		2.7.7.80,2.8.1.11	ko:K21029,ko:K21147	ko04122,map04122		R07459,R07461	RC00043		47KG8@768503,4NFUD@976,COG0476@1,COG0476@2	Cytoplasmic	9.97
DFE_BAC_00106	CDS	663				hypothetical protein	T	Histidine kinase										2G0ER@200643,3XIJ8@558415,4NF45@976,COG0457@1,COG0457@2,COG2972@1,COG2972@2	Unknown	2
DFE_BAC_00107	CDS	507				hypothetical protein													Unknown	2
DFE_BAC_00108	CDS	1065				hypothetical protein	T	Histidine kinase										2G0ER@200643,3XIJ8@558415,4NF45@976,COG0457@1,COG0457@2,COG2972@1,COG2972@2	CytoplasmicMembrane	7.88
DFE_BAC_00109	CDS	753	btsR_1		COG3279	Transcriptional regulatory protein BtsR	KT	LytTr DNA-binding domain				ko:K02477						2FY9U@200643,3XIXF@558415,4NNHE@976,COG3279@1,COG3279@2	Cytoplasmic	9.97
DFE_BAC_00110	CDS	1239	pal_1			Peptidoglycan-associated lipoprotein	M	Belongs to the ompA family										1FE7F@1090,COG2885@1,COG2885@2	OuterMembrane	8.28
DFE_BAC_00111	CDS	603				hypothetical protein												2E36N@1,32Y6C@2	Unknown	2.5
DFE_BAC_00112	CDS	492				hypothetical protein													Unknown	2
DFE_BAC_00113	CDS	207				hypothetical protein													Unknown	2
DFE_BAC_00114	CDS	2082				hypothetical protein													Unknown	2
DFE_BAC_00115	CDS	525				hypothetical protein													Unknown	2
DFE_BAC_00116	CDS	1539				hypothetical protein													Unknown	2
DFE_BAC_00117	CDS	999				hypothetical protein													Unknown	2.5
DFE_BAC_00118	CDS	687				hypothetical protein													Cytoplasmic	8.96
DFE_BAC_00119	CDS	801				hypothetical protein	S	Belongs to the short-chain dehydrogenases reductases (SDR) family				ko:K07124						1I05D@117743,34QJW@308865,4NJUU@976,COG0300@1,COG0300@2	Unknown	6.49
DFE_BAC_00120	CDS	1002	auaH	1.1.1.394		Aurachin B dehydrogenase	M	NAD dependent epimerase dehydratase family										4NEMN@976,COG0451@1,COG0451@2	Cytoplasmic	9.97
DFE_BAC_00121	CDS	195				hypothetical protein													Unknown	2
DFE_BAC_00122	CDS	1371				hypothetical protein	S	Peptidase family M28										2FPXP@200643,4NE66@976,COG2234@1,COG2234@2	Extracellular	9.78
DFE_BAC_00123	CDS	426				hypothetical protein												2F989@1,2FTV1@200643,341JH@2,4P4KG@976	Cytoplasmic	8.96
DFE_BAC_00124	CDS	690	SIRT5	2.3.1.286		NAD-dependent protein deacylase sirtuin-5, mitochondrial	K	NAD-dependent lysine deacetylase and desuccinylase that specifically removes acetyl and succinyl groups on target proteins. Modulates the activities of several proteins which are inactive in their acylated form	cobB			ko:K12410						2FNXN@200643,4NE9Q@976,COG0846@1,COG0846@2	Cytoplasmic	9.26
DFE_BAC_00125	CDS	189				hypothetical protein													Unknown	2
DFE_BAC_00126	CDS	606	pcm_1	2.1.1.77	COG2518	Protein-L-isoaspartate O-methyltransferase	O	Catalyzes the methyl esterification of L-isoaspartyl residues in peptides and proteins that result from spontaneous decomposition of normal L-aspartyl and L-asparaginyl residues. It plays a role in the repair and or degradation of damaged proteins	pcm		2.1.1.77	ko:K00573						2FXTG@200643,4NMTP@976,COG2518@1,COG2518@2	Cytoplasmic	9.97
DFE_BAC_00127	tRNA	99				tRNA-Gly(ccc)
DFE_BAC_00128	CDS	873	carH			HTH-type transcriptional repressor CarH	K	PFAM MerR family regulatory protein	ycgE			ko:K21089,ko:K21972,ko:K22491	ko02026,map02026					47K07@768503,4NERC@976,COG0789@1,COG0789@2,COG5012@1,COG5012@2	Cytoplasmic	8.96
DFE_BAC_00129	CDS	1188				hypothetical protein	D	Required for chromosome condensation and partitioning										COG1196@1,arCOG00371@2157	Cytoplasmic	8.96
DFE_BAC_00130	CDS	1281	aspA	4.3.1.1	COG1027	Aspartate ammonia-lyase	E	Fumarase C C-terminus	aspA		4.3.1.1	ko:K01744	ko00250,ko01100,map00250,map01100		R00490	RC00316,RC02799	iHN637.CLJU_RS20875	47M4Z@768503,4P1PR@976,COG1027@1,COG1027@2	Cytoplasmic	9.97
DFE_BAC_00131	CDS	339	der			GTPase Der	S	50S ribosome-binding GTPase	hydF		4.1.99.19	ko:K03150,ko:K03650	ko00730,ko01100,map00730,map01100		R08701,R10246	RC00053,RC00209,RC00870,RC01434,RC03095		2FN3B@200643,3XJBB@558415,4NFU5@976,COG0486@1,COG0486@2	Unknown	2
DFE_BAC_00132	CDS	261				hypothetical protein													Unknown	2
DFE_BAC_00133	CDS	126				hypothetical protein													Unknown	2
DFE_BAC_00134	CDS	117				hypothetical protein													Unknown	2
DFE_BAC_00135	CDS	177				hypothetical protein													Unknown	2
DFE_BAC_00136	CDS	573				hypothetical protein	M	Has lipid A 3-O-deacylase activity. Hydrolyzes the ester bond at the 3 position of lipid A, a bioactive component of lipopolysaccharide (LPS), thereby releasing the primary fatty acyl moiety				ko:K22110						COG3637@1,COG3637@2	Unknown	2
DFE_BAC_00137	CDS	1383				hypothetical protein	C	Cytochrome c554 and c-prime										COG4885@1,COG4885@2	Periplasmic	9.51
DFE_BAC_00138	CDS	1533	hutH	4.3.1.3		Histidine ammonia-lyase	E	Aromatic amino acid lyase	hutH		4.3.1.3	ko:K01745	ko00340,ko01100,map00340,map01100	M00045	R01168	RC00361		2NQHF@2323,COG2986@1,COG2986@2	Cytoplasmic	9.97
DFE_BAC_00139	CDS	405			COG1959	Putative HTH-type transcriptional regulator	K	Transcriptional regulator				ko:K13643						2FY7W@200643,4NY03@976,COG1959@1,COG1959@2	Unknown	2
DFE_BAC_00140	CDS	579				hypothetical protein	S	Pfam YceI-like domain										2FZSN@200643,3XK4G@558415,4NTB0@976,COG2353@1,COG2353@2	Unknown	2
DFE_BAC_00141	CDS	1203				hypothetical protein												2DBAQ@1,2FRYW@200643,2Z848@2,4NFR9@976	Unknown	2
DFE_BAC_00142	CDS	612				hypothetical protein	S	Belongs to the UPF0312 family										1I2Z5@117743,4NQKY@976,COG2353@1,COG2353@2	Unknown	2
DFE_BAC_00143	CDS	2052				hypothetical protein	S	Tetratricopeptide repeat										1IXMZ@117747,4NGID@976,COG0457@1,COG0457@2	Cytoplasmic	8.96
DFE_BAC_00144	CDS	519				hypothetical protein													Unknown	2
DFE_BAC_00145	CDS	486				hypothetical protein	G	hydrolase family 92										1HWR3@117743,2NSK3@237,4NDYB@976,COG3537@1,COG3537@2	Cytoplasmic	8.96
DFE_BAC_00146	CDS	543				hypothetical protein	M	Efflux ABC transporter, permease protein	lolE			ko:K09808,ko:K09815	ko02010,map02010	M00242,M00255				22X1B@171551,2FNHB@200643,4NG04@976,COG4591@1,COG4591@2	CytoplasmicMembrane	10
DFE_BAC_00147	CDS	777				hypothetical protein													Unknown	2
DFE_BAC_00148	CDS	1107		3.5.4.4	COG0402	Adenosine deaminase	F	amidohydrolase	ssnA		3.5.4.40	ko:K20810	ko00130,ko01110,map00130,map01110		R10695	RC00477		4NJVU@976,COG0402@1,COG0402@2	Cytoplasmic	9.97
DFE_BAC_00149	CDS	783				hypothetical protein	C	radical SAM domain protein										2FMWY@200643,4NJEM@976,COG0731@1,COG0731@2	Cytoplasmic	8.96
DFE_BAC_00150	CDS	1068				hypothetical protein	M	Glycosyltransferase family 28 C-terminal domain										2FXKG@200643,3XJ78@558415,4NFRJ@976,COG0707@1,COG0707@2	CytoplasmicMembrane	9.96
DFE_BAC_00151	CDS	624				hypothetical protein	I	phosphoesterase, PA-phosphatase related										47PT7@768503,4NUPJ@976,COG0671@1,COG0671@2	CytoplasmicMembrane	10
DFE_BAC_00152	CDS	1461	rpoN		COG1508	RNA polymerase sigma-54 factor	K	RNA polymerase, sigma-54 factor	rpoN			ko:K03092	ko02020,ko05111,map02020,map05111					47KC2@768503,4NE5B@976,COG1508@1,COG1508@2	Cytoplasmic	9.97
DFE_BAC_00153	CDS	1389	asnS	6.1.1.22	COG0017	Asparagine--tRNA ligase	J	tRNA synthetases class II (D, K and N)	asnS	GO:0000166,GO:0003674,GO:0003824,GO:0004812,GO:0004816,GO:0005488,GO:0005524,GO:0005575,GO:0005622,GO:0005623,GO:0005737,GO:0006082,GO:0006139,GO:0006399,GO:0006412,GO:0006418,GO:0006421,GO:0006518,GO:0006520,GO:0006725,GO:0006807,GO:0008144,GO:0008150,GO:0008152,GO:0009058,GO:0009059,GO:0009987,GO:0010467,GO:0016070,GO:0016874,GO:0016875,GO:0017076,GO:0019538,GO:0019752,GO:0030554,GO:0032553,GO:…	6.1.1.22	ko:K01893	ko00970,map00970	M00359,M00360	R03648	RC00055,RC00523	iSDY_1059.SDY_2327	22U8G@171550,2FKYI@200643,4NDY4@976,COG0017@1,COG0017@2	Cytoplasmic	10
DFE_BAC_00154	CDS	843				hypothetical protein	T	Universal stress protein family										2FW3E@200643,3XIUB@558415,4NWVX@976,COG0589@1,COG0589@2	Unknown	2
DFE_BAC_00155	CDS	711	yxlF	3.6.3.-	COG1131	putative ABC transporter ATP-binding protein YxlF	V	ATPases associated with a variety of cellular activities	gldA		3.6.3.7	ko:K01990,ko:K09697	ko02010,ko02020,map02010,map02020	M00253,M00254				2G2SB@200643,3XIJB@558415,4NEH0@976,COG1131@1,COG1131@2	Cytoplasmic	9.12
DFE_BAC_00156	CDS	1266	metK	2.5.1.6		S-adenosylmethionine synthase	H	Catalyzes the formation of S-adenosylmethionine (AdoMet) from methionine and ATP. The overall synthetic reaction is composed of two sequential steps, AdoMet formation and the subsequent tripolyphosphate hydrolysis which occurs prior to release of AdoMet from the enzyme	metK	GO:0003674,GO:0003824,GO:0004478,GO:0005575,GO:0005622,GO:0005623,GO:0005737,GO:0005829,GO:0016740,GO:0016765,GO:0044424,GO:0044444,GO:0044464	2.5.1.6	ko:K00789	ko00270,ko01100,ko01110,ko01230,map00270,map01100,map01110,map01230	M00034,M00035,M00368,M00609	R00177,R04771	RC00021,RC01211		1INXM@117747,4NG7Y@976,COG0192@1,COG0192@2	Cytoplasmic	9.97
DFE_BAC_00157	CDS	963	metF	1.5.1.20	COG0685	5,10-methylenetetrahydrofolate reductase	C	Methylenetetrahydrofolate reductase	metF		1.5.1.20	ko:K00297	ko00670,ko00720,ko01100,ko01120,ko01200,ko01523,map00670,map00720,map01100,map01120,map01200,map01523	M00377	R01224,R07168	RC00081		2FMPC@200643,4NDY0@976,COG0685@1,COG0685@2	Cytoplasmic	9.97
DFE_BAC_00158	CDS	3660	metH	2.1.1.13	COG0646	Methionine synthase	E	5-methyltetrahydrofolate--homocysteine methyltransferase	metH	GO:0000096,GO:0000097,GO:0003674,GO:0003824,GO:0005488,GO:0005575,GO:0005618,GO:0005622,GO:0005623,GO:0005737,GO:0005829,GO:0005886,GO:0006082,GO:0006464,GO:0006479,GO:0006520,GO:0006555,GO:0006575,GO:0006725,GO:0006730,GO:0006732,GO:0006760,GO:0006790,GO:0006807,GO:0008144,GO:0008150,GO:0008152,GO:0008168,GO:0008172,GO:0008213,GO:0008270,GO:0008276,GO:0008652,GO:0008705,GO:0009058,GO:0009066,GO:…	2.1.1.13,2.1.1.245,2.1.1.258	ko:K00197,ko:K00548,ko:K15023	ko00270,ko00450,ko00670,ko00680,ko00720,ko01100,ko01110,ko01120,ko01200,ko01230,map00270,map00450,map00670,map00680,map00720,map01100,map01110,map01120,map01200,map01230	M00017,M00357,M00377,M00422	R00946,R02289,R09096,R09365,R10219,R10243	RC00004,RC00035,RC00113,RC01144,RC01241,RC02871,RC02977	iECO103_1326.ECO103_4764,iECUMN_1333.ECUMN_4545	4NFRF@976,COG0646@1,COG0646@2,COG1410@1,COG1410@2	Cytoplasmic	9.97
DFE_BAC_00159	CDS	165				hypothetical protein													Unknown	2
DFE_BAC_00160	CDS	678				hypothetical protein												28RJ8@1,2G095@200643,32TGW@2,4P018@976	Cytoplasmic	8.96
DFE_BAC_00161	CDS	2133	rnr	3.1.13.1	COG0557	Ribonuclease R	J	3'-5' exoribonuclease that releases 5'-nucleoside monophosphates and is involved in maturation of structured RNAs	rnr			ko:K12573,ko:K12585	ko03018,map03018	M00391				2FMM6@200643,4NE7T@976,COG0557@1,COG0557@2	Cytoplasmic	9.97
DFE_BAC_00162	CDS	558	ispG_1	1.17.7.3		4-hydroxy-3-methylbut-2-en-1-yl diphosphate synthase (ferredoxin)	I	Converts 2C-methyl-D-erythritol 2,4-cyclodiphosphate (ME-2,4cPP) into 1-hydroxy-2-methyl-2-(E)-butenyl 4-diphosphate	ispG	GO:0003674,GO:0003824,GO:0005488,GO:0005575,GO:0005618,GO:0005622,GO:0005623,GO:0005737,GO:0005829,GO:0005886,GO:0006081,GO:0006082,GO:0006090,GO:0006091,GO:0006629,GO:0006644,GO:0006720,GO:0006793,GO:0006796,GO:0008150,GO:0008152,GO:0008299,GO:0008610,GO:0008654,GO:0009055,GO:0009058,GO:0009240,GO:0009987,GO:0016020,GO:0016491,GO:0016725,GO:0019288,GO:0019637,GO:0019682,GO:0019752,GO:0022900,GO:…	1.17.7.1,1.17.7.3	ko:K03526	ko00900,ko01100,ko01110,ko01130,map00900,map01100,map01110,map01130	M00096	R08689,R10859	RC01486	iAF1260.b2515,iAPECO1_1312.APECO1_4009,iB21_1397.B21_02369,iBWG_1329.BWG_2279,iE2348C_1286.E2348C_2798,iEC55989_1330.EC55989_2800,iECABU_c1320.ECABU_c28200,iECBD_1354.ECBD_1171,iECB_1328.ECB_02407,iECDH10B_1368.ECDH10B_2681,iECDH1ME8569_1439.ECDH1ME8569_2442,iECDH1ME8569_1439.EcDH1_1153,iECD_1391.ECD_02407,iECED1_1282.ECED1_2946,iECH74115_1262.ECH74115_3740,iECIAI39_1322.ECIAI39_2716,iECNA114_130…	22WAH@171551,2FM97@200643,4NE63@976,COG0821@1,COG0821@2	Cytoplasmic	9.97
DFE_BAC_00163	CDS	1011	ispG_2	1.17.7.1	COG0821	4-hydroxy-3-methylbut-2-en-1-yl diphosphate synthase (ferredoxin)	I	Converts 2C-methyl-D-erythritol 2,4-cyclodiphosphate (ME-2,4cPP) into 1-hydroxy-2-methyl-2-(E)-butenyl 4-diphosphate	ispG	GO:0003674,GO:0003824,GO:0005488,GO:0005575,GO:0005618,GO:0005622,GO:0005623,GO:0005737,GO:0005829,GO:0005886,GO:0006081,GO:0006082,GO:0006090,GO:0006091,GO:0006629,GO:0006644,GO:0006720,GO:0006793,GO:0006796,GO:0008150,GO:0008152,GO:0008299,GO:0008610,GO:0008654,GO:0009055,GO:0009058,GO:0009240,GO:0009987,GO:0016020,GO:0016491,GO:0016725,GO:0019288,GO:0019637,GO:0019682,GO:0019752,GO:0022900,GO:…	1.17.7.1,1.17.7.3	ko:K03526	ko00900,ko01100,ko01110,ko01130,map00900,map01100,map01110,map01130	M00096	R08689,R10859	RC01486	iAF1260.b2515,iAPECO1_1312.APECO1_4009,iB21_1397.B21_02369,iBWG_1329.BWG_2279,iE2348C_1286.E2348C_2798,iEC55989_1330.EC55989_2800,iECABU_c1320.ECABU_c28200,iECBD_1354.ECBD_1171,iECB_1328.ECB_02407,iECDH10B_1368.ECDH10B_2681,iECDH1ME8569_1439.ECDH1ME8569_2442,iECDH1ME8569_1439.EcDH1_1153,iECD_1391.ECD_02407,iECED1_1282.ECED1_2946,iECH74115_1262.ECH74115_3740,iECIAI39_1322.ECIAI39_2716,iECNA114_130…	22WAH@171551,2FM97@200643,4NE63@976,COG0821@1,COG0821@2	Cytoplasmic	9.97
DFE_BAC_00164	CDS	1434	cysS	6.1.1.16	COG0215	Cysteine--tRNA ligase	J	Belongs to the class-I aminoacyl-tRNA synthetase family	cysS	GO:0000166,GO:0001871,GO:0003674,GO:0003824,GO:0004812,GO:0004817,GO:0005488,GO:0005524,GO:0005575,GO:0005622,GO:0005623,GO:0005737,GO:0005829,GO:0005886,GO:0006082,GO:0006139,GO:0006399,GO:0006412,GO:0006418,GO:0006423,GO:0006518,GO:0006520,GO:0006725,GO:0006790,GO:0006807,GO:0008144,GO:0008150,GO:0008152,GO:0008270,GO:0009058,GO:0009059,GO:0009986,GO:0009987,GO:0010125,GO:0010126,GO:0010467,GO:…	6.1.1.16,6.3.1.13	ko:K01883,ko:K15526	ko00970,map00970	M00359,M00360	R03650	RC00055,RC00523	iECUMN_1333.ECUMN_0566,iJN746.PP_2905,iNJ661.Rv2130c	2FM9D@200643,4NE3Y@976,COG0215@1,COG0215@2	Cytoplasmic	9.97
DFE_BAC_00165	CDS	210				hypothetical protein													Unknown	2
DFE_BAC_00166	CDS	1212				hypothetical protein	V	ABC transporter				ko:K06147						1MXC2@1224,2WJCT@28221,42PQK@68525,43T12@69541,COG1132@1,COG1132@2	Unknown	2
DFE_BAC_00167	CDS	120				hypothetical protein													Unknown	2.5
DFE_BAC_00168	CDS	216				hypothetical protein													Unknown	2
DFE_BAC_00169	CDS	198				hypothetical protein													Unknown	2
DFE_BAC_00170	CDS	123				hypothetical protein													Unknown	2
DFE_BAC_00171	CDS	417				hypothetical protein	EGP	Major facilitator Superfamily										1TPPY@1239,247T9@186801,COG0477@1,COG2814@2	CytoplasmicMembrane	10
DFE_BAC_00172	CDS	213				hypothetical protein													Unknown	2
DFE_BAC_00173	CDS	1065				hypothetical protein	EG	membrane	CP_1064									2FPTW@200643,4NH9M@976,COG0697@1,COG0697@2	CytoplasmicMembrane	10
DFE_BAC_00174	CDS	1791				hypothetical protein	E	Dipeptidyl peptidase IV	ptpA_2									47MKW@768503,4NE2Q@976,COG1506@1,COG1506@2	Unknown	2
DFE_BAC_00175	CDS	288				hypothetical protein	E	Dipeptidyl peptidase IV (DPP IV) N-terminal region	ptpA_1		3.4.14.5	ko:K01278	ko04974,map04974					22VXZ@171551,2FPZU@200643,4NE2Q@976,COG0823@1,COG0823@2,COG1506@1,COG1506@2	Unknown	2
DFE_BAC_00176	CDS	153				hypothetical protein													Unknown	2
DFE_BAC_00177	CDS	402	ceaS	2.5.1.66	COG0028	N(2)-(2-carboxyethyl)arginine synthase	H	acetolactate synthase	alsS		2.2.1.6	ko:K01652	ko00290,ko00650,ko00660,ko00770,ko01100,ko01110,ko01130,ko01210,ko01230,map00290,map00650,map00660,map00770,map01100,map01110,map01130,map01210,map01230	M00019,M00570	R00006,R00014,R00226,R03050,R04672,R04673,R08648	RC00027,RC00106,RC01192,RC02744,RC02893		2FMMH@200643,4NENG@976,COG0028@1,COG0028@2	Cytoplasmic	9.26
DFE_BAC_00178	CDS	1134	ydaP		COG0028	Putative thiamine pyrophosphate-containing protein YdaP	EH	Belongs to the TPP enzyme family	alsS		2.2.1.6	ko:K01652	ko00290,ko00650,ko00660,ko00770,ko01100,ko01110,ko01130,ko01210,ko01230,map00290,map00650,map00660,map00770,map01100,map01110,map01130,map01210,map01230	M00019,M00570	R00006,R00014,R00226,R03050,R04672,R04673,R08648	RC00027,RC00106,RC01192,RC02744,RC02893		1MU6U@1224,2TSB1@28211,43NCE@69277,COG0028@1,COG0028@2	Cytoplasmic	9.26
DFE_BAC_00179	CDS	111				hypothetical protein													Unknown	2
DFE_BAC_00180	CDS	1320				hypothetical protein	G	polysaccharide deacetylase										2FR2H@200643,4NF79@976,COG0726@1,COG0726@2	Cytoplasmic	8.96
DFE_BAC_00181	CDS	909				hypothetical protein	M	Protein involved in cellulose biosynthesis										2FT4P@200643,4NQN5@976,COG5653@1,COG5653@2	Cytoplasmic	8.96
DFE_BAC_00182	CDS	717	ftsE		COG2884	Cell division ATP-binding protein FtsE	D	ABC transporter, ATP-binding protein	ftsE	GO:0000166,GO:0003674,GO:0005488,GO:0005524,GO:0005575,GO:0005622,GO:0005623,GO:0005737,GO:0005886,GO:0008144,GO:0008150,GO:0009898,GO:0009987,GO:0016020,GO:0017076,GO:0019897,GO:0019898,GO:0030554,GO:0031234,GO:0032153,GO:0032553,GO:0032555,GO:0032559,GO:0035639,GO:0036094,GO:0042221,GO:0043167,GO:0043168,GO:0044424,GO:0044425,GO:0044459,GO:0044464,GO:0046677,GO:0050896,GO:0051301,GO:0071944,GO:…		ko:K09812	ko02010,map02010	M00256				2FMNR@200643,4NEP2@976,COG2884@1,COG2884@2	CytoplasmicMembrane	7.88
DFE_BAC_00183	CDS	1956	cpoB_1			Cell division coordinator CpoB	G	Tetratricopeptide repeat protein										2FM3C@200643,4NE4W@976,COG0457@1,COG0457@2,COG1729@1,COG1729@2	Unknown	2
DFE_BAC_00184	CDS	1125	cpoB_2			Cell division coordinator CpoB	S	Outer membrane lipoprotein										2FM3C@200643,3XJUZ@558415,4NE4W@976,COG0457@1,COG0457@2,COG1729@1,COG1729@2	Unknown	2
DFE_BAC_00185	CDS	504				hypothetical protein	H	Psort location OuterMembrane, score										47JSU@768503,4NGYD@976,COG4206@1,COG4206@2	OuterMembrane	9.49
DFE_BAC_00186	CDS	945				hypothetical protein	H	Psort location OuterMembrane, score										47JSU@768503,4NGYD@976,COG4206@1,COG4206@2	Unknown	2
DFE_BAC_00187	CDS	90				hypothetical protein													Unknown	2
DFE_BAC_00188	CDS	282				hypothetical protein													Unknown	2
DFE_BAC_00189	CDS	576	gyrB_1	5.6.2.2	COG0187	DNA gyrase subunit B	L	TopoisomeraseII	gyrB	GO:0000166,GO:0003674,GO:0003676,GO:0003677,GO:0003824,GO:0003916,GO:0003918,GO:0005488,GO:0005524,GO:0005575,GO:0005622,GO:0005623,GO:0005737,GO:0005829,GO:0006139,GO:0006259,GO:0006265,GO:0006351,GO:0006725,GO:0006807,GO:0006996,GO:0007059,GO:0008094,GO:0008144,GO:0008150,GO:0008152,GO:0009058,GO:0009059,GO:0009295,GO:0009330,GO:0009987,GO:0010467,GO:0016043,GO:0016070,GO:0016462,GO:0016787,GO:…	5.99.1.3	ko:K02470						2FPG7@200643,3XIY4@558415,4NE0P@976,COG0187@1,COG0187@2	Cytoplasmic	9.26
DFE_BAC_00190	CDS	1032	gyrB_2	5.6.2.2	COG0187	DNA gyrase subunit B	L	TopoisomeraseII	gyrB	GO:0000166,GO:0003674,GO:0003676,GO:0003677,GO:0003824,GO:0003916,GO:0003918,GO:0005488,GO:0005524,GO:0005575,GO:0005622,GO:0005623,GO:0005737,GO:0005829,GO:0006139,GO:0006259,GO:0006265,GO:0006351,GO:0006725,GO:0006807,GO:0006996,GO:0007059,GO:0008094,GO:0008144,GO:0008150,GO:0008152,GO:0009058,GO:0009059,GO:0009295,GO:0009330,GO:0009987,GO:0010467,GO:0016043,GO:0016070,GO:0016462,GO:0016787,GO:…	5.99.1.3	ko:K02470						2FPG7@200643,3XIY4@558415,4NE0P@976,COG0187@1,COG0187@2	Cytoplasmic	9.97
DFE_BAC_00191	CDS	612				hypothetical protein	S	domain protein	dedA									22Y72@171551,2FMVA@200643,4NN74@976,COG0586@1,COG0586@2	CytoplasmicMembrane	9.86
DFE_BAC_00192	CDS	1014				hypothetical protein	MU	Outer membrane efflux protein	tolC									22W2E@171551,2FMRJ@200643,4NEMI@976,COG1538@1,COG1538@2	Cytoplasmic	8.96
DFE_BAC_00193	CDS	177				hypothetical protein													Unknown	2
DFE_BAC_00194	CDS	1200	murE_1	6.3.2.13	COG0769	UDP-N-acetylmuramoyl-L-alanyl-D-glutamate--2,6-diaminopimelate ligase	M	Catalyzes the addition of meso-diaminopimelic acid to the nucleotide precursor UDP-N-acetylmuramoyl-L-alanyl-D-glutamate (UMAG) in the biosynthesis of bacterial cell-wall peptidoglycan	murE		6.3.2.10,6.3.2.13	ko:K01928,ko:K15792	ko00300,ko00550,map00300,map00550		R02788,R04617	RC00064,RC00090,RC00141		2FM8E@200643,4NE9W@976,COG0769@1,COG0769@2	Unknown	2
DFE_BAC_00195	CDS	309	murE_2	6.3.2.13	COG0769	UDP-N-acetylmuramoyl-L-alanyl-D-glutamate--2,6-diaminopimelate ligase	M	Catalyzes the addition of meso-diaminopimelic acid to the nucleotide precursor UDP-N-acetylmuramoyl-L-alanyl-D-glutamate (UMAG) in the biosynthesis of bacterial cell-wall peptidoglycan	murE		6.3.2.10,6.3.2.13	ko:K01928,ko:K15792	ko00300,ko00550,map00300,map00550		R02788,R04617	RC00064,RC00090,RC00141		22W0E@171551,2FM8E@200643,4NE9W@976,COG0769@1,COG0769@2	Cytoplasmic	8.96
DFE_BAC_00196	CDS	1278	mraY	2.7.8.13	COG0472	Phospho-N-acetylmuramoyl-pentapeptide-transferase	M	First step of the lipid cycle reactions in the biosynthesis of the cell wall peptidoglycan	mraY	GO:0000270,GO:0003674,GO:0003824,GO:0005488,GO:0005515,GO:0005575,GO:0005623,GO:0005886,GO:0006022,GO:0006023,GO:0006024,GO:0006807,GO:0008150,GO:0008152,GO:0008963,GO:0009058,GO:0009059,GO:0009252,GO:0009273,GO:0009987,GO:0016020,GO:0016740,GO:0016772,GO:0016780,GO:0030203,GO:0034645,GO:0040007,GO:0042546,GO:0042802,GO:0043170,GO:0044036,GO:0044038,GO:0044085,GO:0044237,GO:0044249,GO:0044260,GO:…	2.7.8.13	ko:K01000	ko00550,ko01100,ko01502,map00550,map01100,map01502		R05629,R05630	RC00002,RC02753	iAF987.Gmet_0409,iEC042_1314.EC042_0088,iECABU_c1320.ECABU_c00920,iECED1_1282.ECED1_0088,iECH74115_1262.ECH74115_0095,iECSP_1301.ECSP_0090,iECs_1301.ECs0091,iG2583_1286.G2583_0091,iSDY_1059.SDY_0117,iZ_1308.Z0097,ic_1306.c0105	22WEF@171551,2FMC3@200643,4NE0T@976,COG0472@1,COG0472@2	CytoplasmicMembrane	10
DFE_BAC_00197	CDS	1383	murD	6.3.2.9		UDP-N-acetylmuramoylalanine--D-glutamate ligase	M	Cell wall formation. Catalyzes the addition of glutamate to the nucleotide precursor UDP-N-acetylmuramoyl-L-alanine (UMA)	murD		6.3.2.9	ko:K01925	ko00471,ko00550,ko01100,map00471,map00550,map01100		R02783	RC00064,RC00141		2FP0X@200643,4NEFF@976,COG0771@1,COG0771@2	Cytoplasmic	9.97
DFE_BAC_00198	CDS	1137	ftsW	2.4.1.129	COG0772	putative peptidoglycan glycosyltransferase FtsW	D	Cell cycle protein	ftsW			ko:K03588	ko04112,map04112					2FM93@200643,3XIMX@558415,4NFIM@976,COG0772@1,COG0772@2	CytoplasmicMembrane	10
DFE_BAC_00199	CDS	978	murG	2.4.1.227	COG0707	UDP-N-acetylglucosamine--N-acetylmuramyl-(pentapeptide) pyrophosphoryl-undecaprenol N-acetylglucosamine transferase	M	Cell wall formation. Catalyzes the transfer of a GlcNAc subunit on undecaprenyl-pyrophosphoryl-MurNAc-pentapeptide (lipid intermediate I) to form undecaprenyl-pyrophosphoryl-MurNAc- (pentapeptide)GlcNAc (lipid intermediate II)	murG	GO:0000270,GO:0003674,GO:0003824,GO:0006022,GO:0006023,GO:0006024,GO:0006807,GO:0008150,GO:0008152,GO:0008194,GO:0008375,GO:0009058,GO:0009059,GO:0009252,GO:0009273,GO:0009987,GO:0016740,GO:0016757,GO:0016758,GO:0030203,GO:0034645,GO:0040007,GO:0042546,GO:0043170,GO:0044036,GO:0044038,GO:0044085,GO:0044237,GO:0044249,GO:0044260,GO:0050511,GO:0070589,GO:0071554,GO:0071704,GO:0071840,GO:1901135,GO:…	2.4.1.227,6.3.2.8	ko:K01924,ko:K02563	ko00471,ko00550,ko01100,ko01502,ko04112,map00471,map00550,map01100,map01502,map04112		R03193,R05032,R05662	RC00005,RC00049,RC00064,RC00141	iLJ478.TM0232,iSFV_1184.SFV_0083,iSF_1195.SF0087,iSFxv_1172.SFxv_0091,iS_1188.S0089	2FMND@200643,4ANI8@815,4NE6D@976,COG0707@1,COG0707@2	CytoplasmicMembrane	7.88	GT28(151-309)	GT28	N	N
DFE_BAC_00200	CDS	1392	murC	6.3.2.8	COG0773	UDP-N-acetylmuramate--L-alanine ligase	M	Belongs to the MurCDEF family	murC		6.3.2.4,6.3.2.8	ko:K01921,ko:K01924	ko00471,ko00473,ko00550,ko01100,ko01502,map00471,map00473,map00550,map01100,map01502		R01150,R03193	RC00064,RC00141		1INTF@117747,4NE1V@976,COG0773@1,COG0773@2	Cytoplasmic	9.97
DFE_BAC_00201	CDS	108				hypothetical protein													CytoplasmicMembrane	9.82
DFE_BAC_00202	CDS	669				hypothetical protein	M	Cell division protein	ftsQ			ko:K03589	ko04112,map04112					1IRV2@117747,4NGPN@976,COG1589@1,COG1589@2	Cytoplasmic	8.96
DFE_BAC_00203	CDS	1173	ftsA		COG0849	Cell division protein FtsA	D	Cell division protein that is involved in the assembly of the Z ring. May serve as a membrane anchor for the Z ring	ftsA	GO:0000166,GO:0003674,GO:0005488,GO:0005515,GO:0005524,GO:0005575,GO:0005622,GO:0005623,GO:0005737,GO:0005829,GO:0005886,GO:0008144,GO:0008150,GO:0009898,GO:0009987,GO:0016020,GO:0017076,GO:0030554,GO:0032153,GO:0032553,GO:0032555,GO:0032559,GO:0035639,GO:0036094,GO:0042802,GO:0043167,GO:0043168,GO:0044424,GO:0044425,GO:0044444,GO:0044459,GO:0044464,GO:0051301,GO:0071944,GO:0097159,GO:0097367,GO:…		ko:K03590	ko04112,map04112					47K6I@768503,4NE0V@976,COG0849@1,COG0849@2	Cytoplasmic	9.97
DFE_BAC_00204	CDS	213				hypothetical protein													Unknown	2
DFE_BAC_00205	CDS	1482	ftsZ			Cell division protein FtsZ	D	Tubulin/FtsZ family, C-terminal domain	ftsZ	GO:0000166,GO:0001882,GO:0001883,GO:0003674,GO:0003824,GO:0003924,GO:0005488,GO:0005525,GO:0005575,GO:0005622,GO:0005623,GO:0005737,GO:0008150,GO:0009987,GO:0016462,GO:0016787,GO:0016817,GO:0016818,GO:0017076,GO:0017111,GO:0019001,GO:0032153,GO:0032549,GO:0032550,GO:0032553,GO:0032555,GO:0032561,GO:0035639,GO:0036094,GO:0043167,GO:0043168,GO:0044424,GO:0044464,GO:0051301,GO:0097159,GO:0097367,GO:…		ko:K03531	ko04112,map04112					2FMJV@200643,3XJRC@558415,4NF8N@976,COG0206@1,COG0206@2	Cytoplasmic	9.12
DFE_BAC_00206	CDS	1944				hypothetical protein	H	Putative porin				ko:K02014						2FNYT@200643,3XJ0F@558415,4NI2R@976,COG4206@1,COG4206@2	Unknown	2
DFE_BAC_00207	CDS	1413	mltF	4.2.2.-	COG4623	Membrane-bound lytic murein transglycosylase F	M	Bacterial periplasmic substrate-binding proteins				ko:K18691						2FN2R@200643,3XJUD@558415,4NHFW@976,COG4623@1,COG4623@2	Unknown	4.99	GH23(312-467)	N	GH23	Y(1-26)
DFE_BAC_00208	CDS	1395				hypothetical protein	EJ	Asparaginase	ansA	GO:0005575,GO:0005622,GO:0005623,GO:0005737,GO:0044424,GO:0044464	3.5.1.1	ko:K01424	ko00250,ko00460,ko01100,ko01110,map00250,map00460,map01100,map01110		R00485	RC00010,RC02798		2NPMK@2323,COG0252@1,COG0252@2	Cytoplasmic	9.97
DFE_BAC_00209	CDS	180				hypothetical protein													Unknown	2
DFE_BAC_00210	CDS	1764	GATB	6.3.5.-		Glutamyl-tRNA(Gln) amidotransferase subunit B, chloroplastic/mitochondrial	J	GatB/GatE catalytic domain										COG2511@1,COG2511@2	Cytoplasmic	8.96
DFE_BAC_00211	CDS	1245				hypothetical protein	M	Efflux ABC transporter, permease protein	lolE_1			ko:K09808	ko02010,map02010	M00255				2FMHC@200643,4NFWZ@976,COG4591@1,COG4591@2	CytoplasmicMembrane	10
DFE_BAC_00212	CDS	1179				hypothetical protein	S	Protein of unknown function (DUF1343)										1MX3S@1224,2U1KM@28211,COG3876@1,COG3876@2	Unknown	2.5
DFE_BAC_00213	CDS	768				hypothetical protein	T	cyclic nucleotide binding	Z012_05310			ko:K01420,ko:K10914,ko:K21556,ko:K21562	ko02020,ko02024,ko02025,ko02026,ko05111,map02020,map02024,map02025,map02026,map05111					COG0664@1,COG0664@2	Cytoplasmic	8.96
DFE_BAC_00214	CDS	3087	ccsA			Cytochrome c biogenesis protein CcsA	O	cytochrome c-type biogenesis protein CcsB	ccsBA	GO:0005575,GO:0008150,GO:0009987,GO:0016020,GO:0016021,GO:0016043,GO:0017004,GO:0022607,GO:0031224,GO:0034622,GO:0043933,GO:0044085,GO:0044425,GO:0065003,GO:0071840								2FKZ1@200643,4NDY1@976,COG0755@1,COG0755@2	CytoplasmicMembrane	10
DFE_BAC_00215	tRNA	75				tRNA-His(gtg)
DFE_BAC_00216	CDS	1347	murJ			lipid II flippase MurJ	S	Polysaccharide biosynthesis protein										2FTG2@200643,4NQ1X@976,COG2244@1,COG2244@2	CytoplasmicMembrane	10
DFE_BAC_00217	CDS	1488	sufS	2.8.1.7	COG0520	Cysteine desulfurase SufS	E	Selenocysteine lyase	csdA		2.8.1.7	ko:K04487	ko00730,ko01100,ko04122,map00730,map01100,map04122		R07460,R11528,R11529	RC01789,RC02313		4NERR@976,COG0520@1,COG0520@2	Cytoplasmic	9.97
DFE_BAC_00218	CDS	1209	yghO_2			Protein YghO	K	Psort location Cytoplasmic, score 8.96										2FNG4@200643,3XJ51@558415,4NFWE@976,COG0454@1,COG0456@2	Cytoplasmic	8.96
DFE_BAC_00219	CDS	273	rpmE2		COG0254	50S ribosomal protein L31 type B	J	50S ribosomal protein L31 type B	rpmE2	GO:0003674,GO:0003735,GO:0005198,GO:0005575,GO:0005622,GO:0005623,GO:0005737,GO:0005829,GO:0005840,GO:0006412,GO:0006518,GO:0006807,GO:0006950,GO:0007154,GO:0008150,GO:0008152,GO:0009058,GO:0009059,GO:0009267,GO:0009605,GO:0009987,GO:0009991,GO:0010467,GO:0015934,GO:0019538,GO:0022625,GO:0022626,GO:0031667,GO:0031668,GO:0031669,GO:0032991,GO:0033554,GO:0034224,GO:0034641,GO:0034645,GO:0042594,GO:…		ko:K02909	ko03010,map03010	M00178				22YDW@171551,2FTUG@200643,4NS7P@976,COG0254@1,COG0254@2	Unknown	2
DFE_BAC_00220	CDS	2277	lon2	3.4.21.53	COG0466	Lon protease 2	O	ATP-dependent serine protease that mediates the selective degradation of mutant and abnormal proteins as well as certain short-lived regulatory proteins. Required for cellular homeostasis and for survival from DNA damage and developmental changes induced by stress. Degrades polypeptides processively to yield small peptide fragments that are 5 to 10 amino acids long. Binds to DNA in a double-stran…	lon		3.4.21.53	ko:K01338	ko04112,map04112					2FNKR@200643,4NE1G@976,COG0466@1,COG0466@2	Cytoplasmic	9.97
DFE_BAC_00221	CDS	156				hypothetical protein													Unknown	2
DFE_BAC_00222	CDS	483	coaD	2.7.7.3	COG0669	Phosphopantetheine adenylyltransferase	H	Reversibly transfers an adenylyl group from ATP to 4'- phosphopantetheine, yielding dephospho-CoA (dPCoA) and pyrophosphate	coaD		2.7.7.3	ko:K00954	ko00770,ko01100,map00770,map01100	M00120	R03035	RC00002		2FT6A@200643,4NM84@976,COG0669@1,COG0669@2	Cytoplasmic	9.26
DFE_BAC_00223	CDS	549				hypothetical protein	F	NUDIX domain			3.6.1.55	ko:K03574						47NQ9@768503,4NS9I@976,COG1051@1,COG1051@2	Unknown	2
DFE_BAC_00224	CDS	666	pyrE	2.4.2.10		Orotate phosphoribosyltransferase	F	Catalyzes the transfer of a ribosyl phosphate group from 5-phosphoribose 1-diphosphate to orotate, leading to the formation of orotidine monophosphate (OMP)	pyrE		2.4.2.10,4.1.1.23	ko:K00762,ko:K01591,ko:K13421	ko00240,ko00983,ko01100,map00240,map00983,map01100	M00051	R00965,R01870,R08231	RC00063,RC00409,RC00611	iYO844.BSU15560	22VSB@171550,2FMTB@200643,4NEF8@976,COG0461@1,COG0461@2	Cytoplasmic	8.96
DFE_BAC_00225	CDS	744	birA	6.3.4.15	COG0340	Bifunctional ligase/repressor BirA	H	biotin acetyl-CoA-carboxylase ligase	birA		6.3.4.15	ko:K03523,ko:K03524	ko00780,ko01100,ko02010,map00780,map01100,map02010	M00581,M00582	R01074,R05145	RC00043,RC00070,RC00096,RC02896		2FMM7@200643,4AKY1@815,4NHCH@976,COG0340@1,COG0340@2	Cytoplasmic	9.26
DFE_BAC_00226	CDS	318	rsfS		COG0799	Ribosomal silencing factor RsfS	S	Functions as a ribosomal silencing factor. Interacts with ribosomal protein L14 (rplN), blocking formation of intersubunit bridge B8. Prevents association of the 30S and 50S ribosomal subunits and the formation of functional ribosomes, thus repressing translation	rsfS	GO:0003674,GO:0005488,GO:0005575,GO:0005622,GO:0005623,GO:0005737,GO:0005829,GO:0006417,GO:0008150,GO:0009889,GO:0009890,GO:0009892,GO:0010468,GO:0010556,GO:0010558,GO:0010605,GO:0010608,GO:0010629,GO:0017148,GO:0019222,GO:0031323,GO:0031324,GO:0031326,GO:0031327,GO:0032268,GO:0032269,GO:0034248,GO:0034249,GO:0043021,GO:0043023,GO:0044087,GO:0044424,GO:0044444,GO:0044464,GO:0044877,GO:0048519,GO:…	2.7.7.18	ko:K00969,ko:K09710	ko00760,ko01100,map00760,map01100	M00115	R00137,R03005	RC00002		47Q9C@768503,4NSKK@976,COG0799@1,COG0799@2	Cytoplasmic	9.97
DFE_BAC_00227	CDS	1644	ftsH_1	3.4.24.-		ATP-dependent zinc metalloprotease FtsH	O	Acts as a processive, ATP-dependent zinc metallopeptidase for both cytoplasmic and membrane proteins. Plays a role in the quality control of integral membrane proteins	ftsH			ko:K03798		M00742				22U0J@171550,2FNEA@200643,4NF0E@976,COG0465@1,COG0465@2	CytoplasmicMembrane	10
DFE_BAC_00228	CDS	414	ftsH_2	3.4.24.-		ATP-dependent zinc metalloprotease FtsH	O	Acts as a processive, ATP-dependent zinc metallopeptidase for both cytoplasmic and membrane proteins. Plays a role in the quality control of integral membrane proteins	ftsH			ko:K03798		M00742				22X35@171551,2FNEA@200643,4NF0E@976,COG0465@1,COG0465@2	Cytoplasmic	8.96
DFE_BAC_00229	CDS	222				hypothetical protein													Unknown	2
DFE_BAC_00230	CDS	1086				hypothetical protein	S	Belongs to the CDS family	cdsA		2.7.7.41	ko:K00981	ko00564,ko01100,ko01110,ko04070,map00564,map01100,map01110,map04070	M00093	R01799	RC00002		1IQW1@117747,4NIPM@976,COG4589@1,COG4589@2	CytoplasmicMembrane	10
DFE_BAC_00231	CDS	180	psd_1	4.1.1.65		Phosphatidylserine decarboxylase proenzyme	I	Catalyzes the formation of phosphatidylethanolamine (PtdEtn) from phosphatidylserine (PtdSer)	psd		4.1.1.65	ko:K01613	ko00564,ko01100,ko01110,map00564,map01100,map01110	M00093	R02055	RC00299		1HXNW@117743,4NFU1@976,COG0688@1,COG0688@2	Unknown	2
DFE_BAC_00232	CDS	258	psd_2	4.1.1.65	COG0688	Phosphatidylserine decarboxylase proenzyme	I	Catalyzes the formation of phosphatidylethanolamine (PtdEtn) from phosphatidylserine (PtdSer)	psd	GO:0005575,GO:0005623,GO:0005886,GO:0016020,GO:0044464,GO:0071944	4.1.1.65	ko:K01613	ko00564,ko01100,ko01110,map00564,map01100,map01110	M00093	R02055	RC00299		2FMVT@200643,4NFU1@976,COG0688@1,COG0688@2	Unknown	2
DFE_BAC_00233	CDS	1227	fprA1	1.6.3.4	COG0426	Flavo-diiron protein FprA1	C	PFAM beta-lactamase domain protein	dfa1		1.6.3.4	ko:K22405						1FDX4@1090,COG0426@1,COG0426@2	Cytoplasmic	9.97
DFE_BAC_00234	CDS	429	hspA		COG0071	Spore protein SP21	O	Belongs to the small heat shock protein (HSP20) family				ko:K13993	ko04141,map04141					4NQXY@976,COG0071@1,COG0071@2	Cytoplasmic	8.96
DFE_BAC_00235	CDS	1134				hypothetical protein	S	AI-2E family transporter		GO:0003674,GO:0005215,GO:0005575,GO:0005623,GO:0005886,GO:0005887,GO:0006810,GO:0008150,GO:0016020,GO:0016021,GO:0031224,GO:0031226,GO:0044425,GO:0044459,GO:0044464,GO:0051179,GO:0051234,GO:0055085,GO:0071944								22U0X@171550,2FN2B@200643,4NFHZ@976,COG0628@1,COG0628@2	CytoplasmicMembrane	10
DFE_BAC_00236	CDS	228				hypothetical protein	S	Domain of unknown function (DUF4492)										2E3BY@1,2G1JV@200643,32YBB@2,3XKYK@558415,4NVYN@976	Unknown	2
DFE_BAC_00237	CDS	1638	cydA	7.1.1.7	COG1271	Cytochrome bd-I ubiquinol oxidase subunit 1	C	oxidase, subunit	cydA	GO:0003674,GO:0003824,GO:0005488,GO:0005575,GO:0005623,GO:0005886,GO:0005887,GO:0006091,GO:0008150,GO:0008152,GO:0009055,GO:0009060,GO:0009987,GO:0015980,GO:0016020,GO:0016021,GO:0016491,GO:0016679,GO:0016682,GO:0019646,GO:0020037,GO:0022900,GO:0022904,GO:0031224,GO:0031226,GO:0032991,GO:0044237,GO:0044425,GO:0044459,GO:0044464,GO:0045333,GO:0046906,GO:0048037,GO:0055114,GO:0070069,GO:0071944,GO:…	1.10.3.14	ko:K00425	ko00190,ko01100,ko02020,map00190,map01100,map02020	M00153	R11325	RC00061	iPC815.YPO1117,iSBO_1134.SBO_2253,iSFxv_1172.SFxv_0621,iS_1188.S0577,iSbBS512_1146.SbBS512_E2337	2FMV6@200643,4NG7U@976,COG1271@1,COG1271@2	CytoplasmicMembrane	10
DFE_BAC_00238	CDS	978				hypothetical protein	C	COG1294 Cytochrome bd-type quinol oxidase subunit 2	cydB	GO:0003674,GO:0003824,GO:0005488,GO:0005575,GO:0005623,GO:0005886,GO:0005887,GO:0006091,GO:0008150,GO:0008152,GO:0009055,GO:0009060,GO:0009987,GO:0015980,GO:0016020,GO:0016021,GO:0016491,GO:0016679,GO:0016682,GO:0019646,GO:0020037,GO:0022900,GO:0022904,GO:0031224,GO:0031226,GO:0032991,GO:0044237,GO:0044425,GO:0044459,GO:0044464,GO:0045333,GO:0046906,GO:0048037,GO:0055114,GO:0070069,GO:0071944,GO:…	1.10.3.14	ko:K00426	ko00190,ko01100,ko02020,map00190,map01100,map02020	M00153	R11325	RC00061	iECABU_c1320.ECABU_c10120,iLF82_1304.LF82_0101,iNRG857_1313.NRG857_04455,iPC815.YPO1118,iYO844.BSU38750,ic_1306.c1120	2FMIN@200643,4AM4Z@815,4NHZU@976,COG1294@1,COG1294@2	CytoplasmicMembrane	10
DFE_BAC_00239	CDS	417				hypothetical protein	E	chorismate mutase	aroF		2.5.1.54,5.4.99.5	ko:K03856,ko:K04516	ko00400,ko01100,ko01110,ko01130,ko01230,map00400,map01100,map01110,map01130,map01230	M00022,M00024,M00025	R01715,R01826	RC00435,RC03116		47K32@768503,4NDU4@976,COG2876@1,COG2876@2	Unknown	2
DFE_BAC_00240	CDS	273				hypothetical protein													Unknown	2
DFE_BAC_00241	CDS	198				hypothetical protein													CytoplasmicMembrane	9.82
DFE_BAC_00242	CDS	162				hypothetical protein													Unknown	2
DFE_BAC_00243	CDS	195				hypothetical protein													Unknown	2
DFE_BAC_00244	CDS	807	gcvT	2.1.2.10		Aminomethyltransferase	E	The glycine cleavage system catalyzes the degradation of glycine	gcvT		2.1.2.10	ko:K00605	ko00260,ko00630,ko00670,ko01100,ko01110,ko01130,ko01200,map00260,map00630,map00670,map01100,map01110,map01130,map01200	M00532	R01221,R02300,R04125	RC00022,RC00069,RC00183,RC02834		22U1J@171550,2FPDM@200643,4NF7S@976,COG0404@1,COG0404@2	Cytoplasmic	9.97
DFE_BAC_00245	CDS	780	comB	3.1.3.71		2-phosphosulfolactate phosphatase	H	2-phosphosulpholactate phosphatase	comB	GO:0003674,GO:0003824,GO:0016829,GO:0016830,GO:0016831,GO:0050545	3.1.3.71	ko:K05979	ko00680,ko01120,map00680,map01120	M00358	R05789	RC00428		2FSD1@200643,3XKJU@558415,4NG1A@976,COG2045@1,COG2045@2	Cytoplasmic	8.96
DFE_BAC_00246	CDS	771	serC	2.6.1.52	COG1932	Phosphoserine aminotransferase	EH	Aminotransferase class-V	serC	GO:0003674,GO:0003824,GO:0004648,GO:0005575,GO:0005622,GO:0005623,GO:0005737,GO:0006082,GO:0006520,GO:0006563,GO:0006564,GO:0006807,GO:0008150,GO:0008152,GO:0008483,GO:0008652,GO:0009058,GO:0009069,GO:0009070,GO:0009987,GO:0016053,GO:0016740,GO:0016769,GO:0019752,GO:0043436,GO:0044237,GO:0044238,GO:0044249,GO:0044281,GO:0044283,GO:0044424,GO:0044464,GO:0046394,GO:0071704,GO:1901564,GO:1901566,GO:…	2.6.1.52	ko:K00831	ko00260,ko00680,ko00750,ko01100,ko01120,ko01130,ko01200,ko01230,map00260,map00680,map00750,map01100,map01120,map01130,map01200,map01230	M00020,M00124	R04173,R05085	RC00006,RC00036		2FMET@200643,3XJSG@558415,4NE06@976,COG1932@1,COG1932@2	Cytoplasmic	9.26
DFE_BAC_00247	CDS	453				hypothetical protein	CH	D-isomer specific 2-hydroxyacid dehydrogenase, catalytic domain	serA		1.1.1.399,1.1.1.95	ko:K00058	ko00260,ko00680,ko01100,ko01120,ko01130,ko01200,ko01230,map00260,map00680,map01100,map01120,map01130,map01200,map01230	M00020	R01513	RC00031		2FP6R@200643,3XJE4@558415,4NFDE@976,COG1052@1,COG1052@2	Unknown	2
DFE_BAC_00248	CDS	678				hypothetical protein	S	Protein of unknown function (DUF1015)	gdh		1.4.1.4	ko:K00262	ko00220,ko00250,ko00910,ko01100,map00220,map00250,map00910,map01100		R00248	RC00006,RC02799		2FN23@200643,3XJ7V@558415,4NGQH@976,COG4198@1,COG4198@2	Cytoplasmic	8.96
DFE_BAC_00249	CDS	381				hypothetical protein	S	Protein of unknown function (DUF1015)	gdh		1.4.1.4	ko:K00262	ko00220,ko00250,ko00910,ko01100,map00220,map00250,map00910,map01100		R00248	RC00006,RC02799		22V64@171550,2FN23@200643,4NGQH@976,COG4198@1,COG4198@2	Unknown	2
DFE_BAC_00250	CDS	135				hypothetical protein													Unknown	2
DFE_BAC_00251	CDS	606			COG0325	Pyridoxal phosphate homeostasis protein	S	Pyridoxal 5'-phosphate (PLP)-binding protein, which is involved in PLP homeostasis	yggS			ko:K06997						22XNT@171551,2FM94@200643,4NE42@976,COG0325@1,COG0325@2	Cytoplasmic	9.97
DFE_BAC_00252	CDS	135				hypothetical protein													Unknown	2
DFE_BAC_00253	CDS	606				hypothetical protein	F	Dihydroorotate dehydrogenase	preA		1.3.98.1	ko:K00226	ko00240,ko01100,map00240,map01100	M00051	R01867	RC00051		2FM0X@200643,3XISP@558415,4NF4D@976,COG0167@1,COG0167@2	Unknown	2
DFE_BAC_00254	CDS	243				hypothetical protein													Unknown	2
DFE_BAC_00255	CDS	597				hypothetical protein												29N3N@1,2G223@200643,32D2M@2,3XJ24@558415,4NRTM@976	Cytoplasmic	8.96
DFE_BAC_00256	CDS	147				hypothetical protein													Unknown	2
DFE_BAC_00257	CDS	312				hypothetical protein													Unknown	2
DFE_BAC_00258	CDS	468				hypothetical protein	S	Zn-dependent protease				ko:K06974						4NMI8@976,COG1913@1,COG1913@2	Cytoplasmic	8.96
DFE_BAC_00259	CDS	327				hypothetical protein	T	acetoacetate metabolism regulatory protein AtoC K07714				ko:K02481,ko:K07713,ko:K07714	ko02020,map02020	M00499,M00500				2FMPG@200643,4NE89@976,COG2204@1,COG2204@2	Cytoplasmic	8.96
DFE_BAC_00260	CDS	1038	zraR		COG2204	Transcriptional regulatory protein ZraR	T	acetoacetate metabolism regulatory protein AtoC K07714				ko:K02481,ko:K07713,ko:K07714	ko02020,map02020	M00499,M00500				2FMPG@200643,4NE89@976,COG2204@1,COG2204@2	Cytoplasmic	9.97
DFE_BAC_00261	CDS	1686	sasA_2	2.7.-.-		Adaptive-response sensory-kinase SasA	T	His Kinase A (phosphoacceptor) domain			2.7.13.3	ko:K02482						2FR1C@200643,4NEJX@976,COG4191@1,COG4191@2	CytoplasmicMembrane	7.88
DFE_BAC_00262	CDS	1407	gcvH_1			Glycine cleavage system H protein	E	glycine decarboxylation via glycine cleavage system	gcvH			ko:K02040,ko:K02437	ko00260,ko00630,ko01100,ko01110,ko01130,ko01200,ko02010,ko02020,ko05152,map00260,map00630,map01100,map01110,map01130,map01200,map02010,map02020,map05152	M00222,M00532	R01221	RC00022,RC02834		COG0226@1,COG0226@2,COG0509@1,COG0509@2	Cytoplasmic	8.96
DFE_BAC_00263	CDS	1533	zwf	1.1.1.49	COG0364	Glucose-6-phosphate 1-dehydrogenase	G	glucose-6-phosphate dehydrogenase activity	zwf	GO:0005575,GO:0005623,GO:0005886,GO:0016020,GO:0044464,GO:0071944	1.1.1.363,1.1.1.49	ko:K00036	ko00030,ko00480,ko01100,ko01110,ko01120,ko01130,ko01200,ko05230,map00030,map00480,map01100,map01110,map01120,map01130,map01200,map05230	M00004,M00006,M00008	R00835,R02736,R10907	RC00001,RC00066	iIT341.HP1101	COG0364@1,COG0364@2	Cytoplasmic	9.97
DFE_BAC_00264	CDS	612	pgl_1	3.1.1.31		6-phosphogluconolactonase	G	glucosamine-6-phosphate deaminase activity	pgl	GO:0003674,GO:0003824,GO:0005575,GO:0005622,GO:0005623,GO:0005737,GO:0006081,GO:0006098,GO:0006139,GO:0006725,GO:0006732,GO:0006733,GO:0006739,GO:0006753,GO:0006793,GO:0006796,GO:0006807,GO:0008150,GO:0008152,GO:0009051,GO:0009117,GO:0009987,GO:0016787,GO:0016788,GO:0017057,GO:0019362,GO:0019637,GO:0019682,GO:0019693,GO:0034641,GO:0044237,GO:0044238,GO:0044281,GO:0044424,GO:0044464,GO:0046483,GO:…	3.1.1.31	ko:K01057	ko00030,ko01100,ko01110,ko01120,ko01130,ko01200,map00030,map01100,map01110,map01120,map01130,map01200	M00004,M00006,M00008	R02035	RC00537		COG0363@1,COG0363@2	Unknown	2
DFE_BAC_00265	CDS	351				hypothetical protein													CytoplasmicMembrane	9.82
DFE_BAC_00266	CDS	216				hypothetical protein													Unknown	2
DFE_BAC_00267	CDS	333				hypothetical protein													CytoplasmicMembrane	9.82
DFE_BAC_00268	CDS	1512	pntB	7.1.1.1	COG1282	NAD(P) transhydrogenase subunit beta	C	NADP transhydrogenase	pntB		1.6.1.2	ko:K00325	ko00760,ko01100,map00760,map01100		R00112	RC00001		2FSES@200643,4NHGZ@976,COG1282@1,COG1282@2	CytoplasmicMembrane	10
DFE_BAC_00269	CDS	918				hypothetical protein	S	gamma-glutamyl-gamma-aminobutyrate hydrolase activity	puuD			ko:K07010						COG2071@1,COG2071@2	Unknown	2
DFE_BAC_00270	CDS	1392	murI	5.1.1.3		Glutamate racemase	M	Asp/Glu/Hydantoin racemase	murI		5.1.1.3	ko:K01776	ko00471,ko01100,map00471,map01100		R00260	RC00302		4NIZ7@976,COG0796@1,COG0796@2	Cytoplasmic	8.96
DFE_BAC_00271	CDS	90				hypothetical protein													Unknown	2
DFE_BAC_00272	CDS	351				hypothetical protein	K	Psort location Cytoplasmic, score 8.96										2FT4U@200643,4NQK3@976,COG0640@1,COG0640@2	Unknown	2
DFE_BAC_00273	CDS	234				hypothetical protein	CO	Thioredoxin domain										47X1Y@768503,4NUP1@976,COG0526@1,COG0526@2	Unknown	2
DFE_BAC_00274	CDS	456				hypothetical protein												22YJ4@171551,2E9PV@1,2FT1D@200643,333W7@2,4NT8I@976	Cytoplasmic	8.96
DFE_BAC_00275	CDS	702				hypothetical protein	O	cytochrome c biogenesis protein										231NH@171551,2G3GF@200643,4PKGI@976,COG0785@1,COG0785@2	CytoplasmicMembrane	10
DFE_BAC_00276	CDS	549				hypothetical protein	S	Predicted permease				ko:K07089						2FQNA@200643,4NJME@976,COG0701@1,COG0701@2	CytoplasmicMembrane	10
DFE_BAC_00277	CDS	783				hypothetical protein	S	Predicted permease				ko:K07089						2FQNA@200643,4NJME@976,COG0701@1,COG0701@2	CytoplasmicMembrane	10
DFE_BAC_00278	CDS	114				hypothetical protein													Unknown	2
DFE_BAC_00279	CDS	426	arsC	1.20.4.4	COG0394	Arsenate reductase	T	Protein-tyrosine phosphatase, low molecular weight	arsC	GO:0003674,GO:0003824,GO:0008150,GO:0008152,GO:0008794,GO:0016491,GO:0030611,GO:0030613,GO:0030614,GO:0042221,GO:0046685,GO:0050896,GO:0055114	1.20.4.1	ko:K03741						47PU6@768503,4NNN6@976,COG0394@1,COG0394@2	Cytoplasmic	9.97
DFE_BAC_00280	CDS	792	arsM	2.1.1.137		Arsenite methyltransferase	Q	ubiE/COQ5 methyltransferase family	arsM		2.1.1.137,2.1.1.79	ko:K00574,ko:K07755						47MZ1@768503,4NEUC@976,COG0500@1,COG2226@2	Cytoplasmic	9.97
DFE_BAC_00281	CDS	1065	acr3		COG0798	Arsenical-resistance protein Acr3	P	Sodium Bile acid symporter family	arsB		1.20.4.1	ko:K03325,ko:K03741						22X4V@171551,2FN4J@200643,4NFG7@976,COG0798@1,COG0798@2	CytoplasmicMembrane	10
DFE_BAC_00282	CDS	897				hypothetical protein	S	COGs COG3752 membrane protein										4NJXA@976,COG3752@1,COG3752@2	CytoplasmicMembrane	10
DFE_BAC_00283	CDS	1527	pepP_1	3.4.11.9	COG0006	Xaa-Pro aminopeptidase	E	aminopeptidase	pepP		3.4.11.9	ko:K01262						1J4KM@118884,1MUZS@1224,1RN0W@1236,COG0006@1,COG0006@2	Cytoplasmic	9.97
DFE_BAC_00284	CDS	915				hypothetical protein	S	Putative esterase										1HYW6@117743,2NUG8@237,4NGJB@976,COG2819@1,COG2819@2	Unknown	2
DFE_BAC_00285	CDS	1422		3.1.6.-	COG3119	N-acetylgalactosamine-6-O-sulfatase	P	C-terminal region of aryl-sulfatase			3.1.6.1	ko:K01130	ko00140,ko00600,map00140,map00600		R03980,R04856	RC00128,RC00231		22Z4W@171551,2FQ3G@200643,4NFRB@976,COG3119@1,COG3119@2	Cytoplasmic	9.97
DFE_BAC_00286	CDS	2787	uvrA		COG0178	UvrABC system protein A	L	The UvrABC repair system catalyzes the recognition and processing of DNA lesions. UvrA is an ATPase and a DNA-binding protein. A damage recognition complex composed of 2 UvrA and 2 UvrB subunits scans DNA for abnormalities. When the presence of a lesion has been verified by UvrB, the UvrA molecules dissociate	uvrA2			ko:K03701	ko03420,map03420					2FNFZ@200643,4NEHM@976,COG0178@1,COG0178@2	Cytoplasmic	9.97
DFE_BAC_00287	CDS	588	carQ		COG1595	RNA polymerase sigma factor CarQ	K	Belongs to the sigma-70 factor family. ECF subfamily	rpoE			ko:K03088						2FNJV@200643,4NF93@976,COG1595@1,COG1595@2	CytoplasmicMembrane	7.88
DFE_BAC_00288	CDS	189				hypothetical protein													Unknown	2
DFE_BAC_00289	CDS	1668				hypothetical protein	E	Oligoendopeptidase f			3.4.15.1	ko:K01283	ko04614,ko04924,ko05142,ko05410,map04614,map04924,map05142,map05410					2NQ8K@2323,COG1164@1,COG1164@2	Cytoplasmic	8.96
DFE_BAC_00290	CDS	2034				hypothetical protein	E	Oligoendopeptidase f										2FMG8@200643,4NFV3@976,COG1164@1,COG1164@2	Unknown	2
DFE_BAC_00291	CDS	480				hypothetical protein	H	Methyltransferase domain										22W82@171551,2FPAS@200643,4NJ5I@976,COG2227@1,COG2227@2	CytoplasmicMembrane	9.82
DFE_BAC_00292	CDS	315				hypothetical protein	H	Methyltransferase domain										22W82@171551,2FPAS@200643,4NJ5I@976,COG2227@1,COG2227@2	Unknown	2
DFE_BAC_00293	CDS	855				hypothetical protein	O	SPFH Band 7 PHB domain protein	f42a									2FPV3@200643,4NEBV@976,COG0330@1,COG0330@2	CytoplasmicMembrane	9.27
DFE_BAC_00294	CDS	180				hypothetical protein	S	Arc-like DNA binding domain										22YTT@171551,2FUU4@200643,4NXSU@976,COG4877@1,COG4877@2	Unknown	2
DFE_BAC_00295	CDS	249				hypothetical protein	S	Nucleic-acid-binding protein containing Zn-ribbon domain (DUF2082)	yhcC			ko:K07069						COG3478@1,COG3478@2	Unknown	2
DFE_BAC_00296	CDS	144				hypothetical protein													Unknown	2
DFE_BAC_00297	CDS	168				hypothetical protein													Unknown	2
DFE_BAC_00298	CDS	147				hypothetical protein													Unknown	2
DFE_BAC_00299	CDS	378	resA			Thiol-disulfide oxidoreductase ResA	O	PFAM alkyl hydroperoxide reductase Thiol specific antioxidant Mal allergen										47JZP@768503,4NEX3@976,COG0526@1,COG0526@2	Unknown	2
DFE_BAC_00300	CDS	1008				hypothetical protein	S	Bacterial protein of unknown function (DUF853)	yjgR			ko:K06915						1HX0B@117743,2NTCA@237,4NF3P@976,COG0433@1,COG0433@2	Cytoplasmic	8.96
DFE_BAC_00301	CDS	528				hypothetical protein	S	Bacterial protein of unknown function (DUF853)	yjgR			ko:K06915						1HX0B@117743,2NTCA@237,4NF3P@976,COG0433@1,COG0433@2	Unknown	2
DFE_BAC_00302	CDS	180				hypothetical protein													Unknown	2
DFE_BAC_00303	CDS	282				hypothetical protein													Unknown	2
DFE_BAC_00304	CDS	183				hypothetical protein													Unknown	2
DFE_BAC_00305	CDS	615				hypothetical protein	S	AbgT putative transporter family	arcD	GO:0005575,GO:0005623,GO:0005886,GO:0016020,GO:0044464,GO:0071944								22WMH@171551,2FQKK@200643,4NEUI@976,COG1288@1,COG1288@2	CytoplasmicMembrane	10
DFE_BAC_00306	CDS	318				hypothetical protein	I	ergosterol biosynthetic process			2.5.1.32,2.5.1.99	ko:K02291	ko00906,ko01062,ko01100,ko01110,map00906,map01062,map01100,map01110	M00097	R02065,R04218,R07270,R10177	RC00362,RC01101,RC02869		COG1562@1,COG1562@2	Unknown	2
DFE_BAC_00307	CDS	576				hypothetical protein	I	ergosterol biosynthetic process			2.5.1.32,2.5.1.99	ko:K02291	ko00906,ko01062,ko01100,ko01110,map00906,map01062,map01100,map01110	M00097	R02065,R04218,R07270,R10177	RC00362,RC01101,RC02869		COG1562@1,COG1562@2	Unknown	2
DFE_BAC_00308	CDS	1527	carA2	1.3.99.29	COG1233	zeta-carotene-forming phytoene desaturase	Q	Flavin containing amine oxidoreductase	crtI		1.3.99.26,1.3.99.28,1.3.99.29,1.3.99.31	ko:K10027	ko00906,ko01100,ko01110,map00906,map01100,map01110		R04787,R04798,R04800,R09691,R09692	RC01214,RC02088,RC02605		22Y1X@171551,2FRUW@200643,4NF7K@976,COG1233@1,COG1233@2	Cytoplasmic	8.96
DFE_BAC_00309	CDS	873	iolS	1.1.1.-	COG0667	Aldo-keto reductase IolS	C	aldo keto reductase	tas									47NMZ@768503,4NHA1@976,COG0667@1,COG0667@2	Cytoplasmic	9.97
DFE_BAC_00310	CDS	105				hypothetical protein													Unknown	2
DFE_BAC_00311	CDS	312				hypothetical protein													Unknown	2
DFE_BAC_00312	CDS	99				hypothetical protein													Unknown	2
DFE_BAC_00313	CDS	138				hypothetical protein													Unknown	2
DFE_BAC_00314	CDS	246				hypothetical protein													Unknown	2
DFE_BAC_00315	CDS	264				hypothetical protein	E	Prolyl oligopeptidase family										22WN5@171551,2FPXW@200643,4NDVD@976,COG1506@1,COG1506@2	Unknown	2
DFE_BAC_00316	CDS	1572				hypothetical protein	E	Peptidase, S9A B C family, catalytic domain protein										2FPXW@200643,4NDVD@976,COG1506@1,COG1506@2	Unknown	2
DFE_BAC_00317	CDS	228				hypothetical protein													Unknown	2
DFE_BAC_00318	CDS	363	susC_2			TonB-dependent receptor SusC	P	TonB dependent receptor										1J0WH@117747,4P1Z5@976,COG1629@1,COG4771@2	Unknown	2
DFE_BAC_00319	CDS	624				TonB-dependent receptor P3	P	TonB-dependent receptor										47KYY@768503,4NDXS@976,COG1629@1,COG1629@2	Unknown	2
DFE_BAC_00320	CDS	291				hypothetical protein	P	TonB-dependent receptor										47KYY@768503,4NDXS@976,COG1629@1,COG1629@2	Unknown	2
DFE_BAC_00321	CDS	594				TonB-dependent receptor P26	P	TonB-dependent receptor										47KYY@768503,4NDXS@976,COG1629@1,COG1629@2	Unknown	2
DFE_BAC_00322	CDS	528				TonB-dependent receptor P3	P	TonB-dependent receptor										47KYY@768503,4NDXS@976,COG1629@1,COG1629@2	Unknown	2
DFE_BAC_00323	CDS	1455				SusD-like protein P2	S	PFAM RagB SusD domain protein				ko:K21572						47KSA@768503,4NDYU@976,COG0446@1,COG0446@2	Cytoplasmic	8.96
DFE_BAC_00324	CDS	1281				hypothetical protein	M	chlorophyll binding										COG2885@1,COG2885@2	Unknown	2
DFE_BAC_00325	CDS	1953				hypothetical protein	S	Putative glucoamylase										2FM8G@200643,3XJSW@558415,4NE34@976,COG5368@1,COG5368@2	Unknown	2	GH144(248-649)	GH144	GH144	N
DFE_BAC_00326	CDS	1359				hypothetical protein	S	Putative glucoamylase										COG5368@1,COG5368@2	Unknown	2	GH144(32-450)	GH144	GH144	N
DFE_BAC_00327	CDS	1935				hypothetical protein	G	glucan 1,4-alpha-glucosidase activity			3.2.1.3	ko:K01178	ko00500,ko01100,map00500,map01100		R01790,R01791,R06199			COG3387@1,COG3387@2	Unknown	2.5
DFE_BAC_00328	CDS	426				hypothetical protein													Unknown	2
DFE_BAC_00329	CDS	126				hypothetical protein													Unknown	2
DFE_BAC_00330	CDS	186				hypothetical protein													Unknown	2
DFE_BAC_00331	CDS	1323				hypothetical protein	G	Major facilitator Superfamily										COG2211@1,COG2211@2	CytoplasmicMembrane	10
DFE_BAC_00332	CDS	240				hypothetical protein													Unknown	2
DFE_BAC_00333	CDS	1698	tri1_1	3.4.21.-	COG0793	Tricorn protease	M	Tricorn protease C1 domain				ko:K08676						2NQEH@2323,COG0793@1,COG0793@2,COG4946@1,COG4946@2	Unknown	2
DFE_BAC_00334	CDS	1536	tri1_2	3.4.21.-	COG0793	Tricorn protease	M	Tricorn protease C1 domain				ko:K08676						2NQEH@2323,COG0793@1,COG0793@2,COG4946@1,COG4946@2	Unknown	2
DFE_BAC_00335	CDS	276				hypothetical protein	S	PFAM YCII-related domain				ko:K09780						47SH9@768503,4NVYH@976,COG2350@1,COG2350@2	Unknown	2
DFE_BAC_00336	CDS	729				hypothetical protein	GM	epimerase										1VSVU@1239,26VKI@186822,4HUSA@91061,COG0702@1,COG0702@2	Cytoplasmic	8.96
DFE_BAC_00337	CDS	1233	rhmT			Inner membrane transport protein RhmT	G	transmembrane transporter activity										COG2271@1,COG2271@2	CytoplasmicMembrane	10
DFE_BAC_00338	CDS	732				hypothetical protein													CytoplasmicMembrane	10
DFE_BAC_00339	CDS	1413	entS			Enterobactin exporter EntS	EGP	Major facilitator Superfamily										4NFRE@976,COG0477@1,COG2814@2	CytoplasmicMembrane	10
DFE_BAC_00340	CDS	2472				hypothetical protein	S	Uncharacterised conserved protein (DUF2156)	mprF	GO:0005575,GO:0005623,GO:0005886,GO:0016020,GO:0044464,GO:0071944	2.3.2.3	ko:K07027,ko:K14205	ko01503,ko02020,ko05150,map01503,map02020,map05150	M00726			iYO844.BG12900	1IREK@117747,4NG9Q@976,COG0392@1,COG0392@2,COG2898@1,COG2898@2	CytoplasmicMembrane	10
DFE_BAC_00341	CDS	669				hypothetical protein	S	Protein of unknown function (DUF998)										2DSWG@1,33HPG@2,4P8ZD@976	CytoplasmicMembrane	10
DFE_BAC_00342	CDS	1320	bepC			Outer membrane efflux protein BepC	MU	outer membrane efflux protein				ko:K12340	ko01501,ko01503,ko02020,ko03070,ko04626,ko05133,map01501,map01503,map02020,map03070,map04626,map05133	M00325,M00326,M00339,M00571,M00575,M00646,M00647,M00696,M00697,M00709,M00720,M00821				2FM5G@200643,4NEEN@976,COG1538@1,COG1538@2	OuterMembrane	10
DFE_BAC_00343	CDS	1230	mdtA			Multidrug resistance protein MdtA	M	Biotin-lipoyl like	macA_1			ko:K02005,ko:K13888		M00709				47TI8@768503,4NFT4@976,COG0845@1,COG0845@2	CytoplasmicMembrane	9.82
DFE_BAC_00344	CDS	210	yknY_1	3.6.3.-	COG1136	putative ABC transporter ATP-binding protein YknY	V	ABC transporter, ATP-binding protein	macB			ko:K02003		M00258				2FPB3@200643,4NE5N@976,COG1136@1,COG1136@2	CytoplasmicMembrane	9.82
DFE_BAC_00345	CDS	279	yknY_2	3.6.3.-	COG1136	putative ABC transporter ATP-binding protein YknY	V	ABC transporter, ATP-binding protein	macB			ko:K02003		M00258				2FPB3@200643,4NE5N@976,COG1136@1,COG1136@2	CytoplasmicMembrane	9.82
DFE_BAC_00346	CDS	1221	macB	3.6.3.-	COG0577	Macrolide export ATP-binding/permease protein MacB	V	ABC transporter, permease protein	salY			ko:K02004,ko:K05685	ko02010,map02010	M00258,M00709				2FM6F@200643,4NEBD@976,COG0577@1,COG0577@2	CytoplasmicMembrane	10
DFE_BAC_00347	CDS	1110				hypothetical protein	T	Histidine kinase										2FMGN@200643,4NGQZ@976,COG2972@1,COG2972@2	CytoplasmicMembrane	10
DFE_BAC_00348	CDS	330	ypdB		COG3279	Transcriptional regulatory protein YpdB	KT	domain protein										2FMT1@200643,4NI3K@976,COG3279@1,COG3279@2	Cytoplasmic	9.26
DFE_BAC_00349	CDS	369				hypothetical protein	KT	domain protein										2FMT1@200643,4NI3K@976,COG3279@1,COG3279@2	Cytoplasmic	8.96
DFE_BAC_00350	CDS	780				hypothetical protein	M	Interacts with outer membrane receptor proteins that carry out high-affinity binding and energy dependent uptake into the periplasmic space of specific substrates. It could act to transduce energy from the cytoplasmic membrane to specific energy- requiring processes in the outer membrane, resulting in the release into the periplasm of ligands bound by these outer membrane proteins	tonB			ko:K03832						22WPK@171551,2FM72@200643,4NFH6@976,COG0810@1,COG0810@2	CytoplasmicMembrane	9.27
DFE_BAC_00351	CDS	573	tag	3.2.2.20	COG2818	DNA-3-methyladenine glycosylase 1	L	Methyladenine glycosylase	tag		3.2.2.20	ko:K01246	ko03410,map03410					2G78E@200795,COG2818@1,COG2818@2	Unknown	2
DFE_BAC_00352	CDS	2763				hypothetical protein	H	lysine biosynthetic process via aminoadipic acid										2FS4M@200643,4NFQ6@976,COG2091@1,COG2091@2	OuterMembrane	9.49
DFE_BAC_00353	CDS	2667				hypothetical protein	H	lysine biosynthetic process via aminoadipic acid										2FS4M@200643,4NFQ6@976,COG2091@1,COG2091@2	Unknown	2.5
DFE_BAC_00354	CDS	489	proX		COG3760	Prolyl-tRNA editing protein ProX	S	Aminoacyl-tRNA editing domain	proX			ko:K19055						22Y37@171551,2FSY6@200643,4NNW9@976,COG3760@1,COG3760@2	Unknown	2
DFE_BAC_00355	CDS	420				hypothetical protein	S	Domain of unknown function (DUF1987)										2AD7J@1,312WH@2,47RHF@768503,4NR1A@976	Cytoplasmic	8.96
DFE_BAC_00356	CDS	240	rnhA	3.1.26.4		Ribonuclease H	L	Endonuclease that specifically degrades the RNA of RNA- DNA hybrids	rnhA	GO:0003674,GO:0003824,GO:0004518,GO:0004519,GO:0004521,GO:0004523,GO:0004540,GO:0006139,GO:0006259,GO:0006260,GO:0006261,GO:0006271,GO:0006273,GO:0006401,GO:0006725,GO:0006807,GO:0008150,GO:0008152,GO:0009056,GO:0009057,GO:0009058,GO:0009059,GO:0009987,GO:0016070,GO:0016787,GO:0016788,GO:0016891,GO:0016893,GO:0019439,GO:0022616,GO:0033567,GO:0034641,GO:0034645,GO:0034655,GO:0043137,GO:0043170,GO:…	3.1.26.4	ko:K03469	ko03030,map03030					22UFA@171550,2FSJX@200643,4NNQX@976,COG0328@1,COG0328@2	Unknown	2
DFE_BAC_00357	CDS	576				hypothetical protein	U	MarC family integral membrane protein	marC			ko:K05595						2FNCS@200643,3XJF1@558415,4NG94@976,COG2095@1,COG2095@2	CytoplasmicMembrane	10
DFE_BAC_00358	CDS	870	dpp7_1	3.4.14.-		Dipeptidyl-peptidase 7	E	Peptidase S46	dpp7	GO:0003674,GO:0003824,GO:0004177,GO:0005488,GO:0005575,GO:0005623,GO:0006508,GO:0006518,GO:0006807,GO:0008150,GO:0008152,GO:0008233,GO:0008236,GO:0008238,GO:0008239,GO:0009056,GO:0009279,GO:0009987,GO:0016020,GO:0016787,GO:0017171,GO:0019538,GO:0019867,GO:0030312,GO:0030313,GO:0031975,GO:0033218,GO:0034641,GO:0042277,GO:0043170,GO:0043171,GO:0043603,GO:0044237,GO:0044238,GO:0044248,GO:0044462,GO:…								47MF3@768503,4NEAK@976,COG3591@1,COG3591@2	Cytoplasmic	8.96
DFE_BAC_00359	CDS	915	dpp7_2	3.4.14.-		Dipeptidyl-peptidase 7	E	Peptidase S46	dpp7	GO:0003674,GO:0003824,GO:0004177,GO:0005488,GO:0005575,GO:0005623,GO:0006508,GO:0006518,GO:0006807,GO:0008150,GO:0008152,GO:0008233,GO:0008236,GO:0008238,GO:0008239,GO:0009056,GO:0009279,GO:0009987,GO:0016020,GO:0016787,GO:0017171,GO:0019538,GO:0019867,GO:0030312,GO:0030313,GO:0031975,GO:0033218,GO:0034641,GO:0042277,GO:0043170,GO:0043171,GO:0043603,GO:0044237,GO:0044238,GO:0044248,GO:0044462,GO:…								2FMI1@200643,3XJ9S@558415,4NEAK@976,COG3591@1,COG3591@2	Unknown	2
DFE_BAC_00360	CDS	510	rnhB	3.1.26.4	COG0164	Ribonuclease HII	L	Endonuclease that specifically degrades the RNA of RNA- DNA hybrids	rnhB	GO:0003674,GO:0003824,GO:0004518,GO:0004519,GO:0004521,GO:0004523,GO:0004540,GO:0005575,GO:0005622,GO:0005623,GO:0006139,GO:0006259,GO:0006260,GO:0006261,GO:0006271,GO:0006273,GO:0006281,GO:0006298,GO:0006401,GO:0006725,GO:0006807,GO:0006950,GO:0006974,GO:0008150,GO:0008152,GO:0009056,GO:0009057,GO:0009058,GO:0009059,GO:0009987,GO:0016070,GO:0016787,GO:0016788,GO:0016891,GO:0016893,GO:0019439,GO:…	3.1.26.4	ko:K03470	ko03030,map03030					2FMS7@200643,4NGVR@976,COG0164@1,COG0164@2	Cytoplasmic	9.26
DFE_BAC_00361	CDS	1200	mshA_1	2.4.1.250		D-inositol-3-phosphate glycosyltransferase	M	Psort location Cytoplasmic, score			2.4.1.349	ko:K12994						2FPWJ@200643,4NETA@976,COG0438@1,COG0438@2	Cytoplasmic	9.97
DFE_BAC_00362	CDS	1296				hypothetical protein	S	Polysaccharide biosynthesis protein										2G3BA@200643,4NPGZ@976,COG2244@1,COG2244@2	CytoplasmicMembrane	10
DFE_BAC_00363	CDS	306				hypothetical protein													Unknown	2
DFE_BAC_00364	CDS	213				hypothetical protein													Unknown	2
DFE_BAC_00365	CDS	549				hypothetical protein													Extracellular	9.64
DFE_BAC_00366	CDS	192				hypothetical protein													Unknown	2
DFE_BAC_00367	CDS	507				hypothetical protein													Unknown	2.5
DFE_BAC_00368	CDS	1116	prfB			Peptide chain release factor 2	J	PCRF	prfB	GO:0003674,GO:0003676,GO:0003723,GO:0003747,GO:0005488,GO:0005575,GO:0005622,GO:0005623,GO:0005737,GO:0005829,GO:0006412,GO:0006415,GO:0006518,GO:0006807,GO:0008079,GO:0008135,GO:0008150,GO:0008152,GO:0009058,GO:0009059,GO:0009987,GO:0010467,GO:0016043,GO:0016149,GO:0019538,GO:0022411,GO:0032984,GO:0034641,GO:0034645,GO:0043043,GO:0043170,GO:0043603,GO:0043604,GO:0043624,GO:0043933,GO:0044237,GO:…		ko:K02836						2FMZK@200643,3XJKW@558415,4NEN1@976,COG1186@1,COG1186@2	Cytoplasmic	9.97
DFE_BAC_00369	CDS	1419	mcm	5.4.99.2	COG1884	Methylmalonyl-CoA mutase	I	Methylmalonyl-CoA mutase	mutA	GO:0005575,GO:0005618,GO:0005622,GO:0005623,GO:0005737,GO:0005829,GO:0005886,GO:0006082,GO:0006629,GO:0006631,GO:0008150,GO:0008152,GO:0009987,GO:0016020,GO:0016999,GO:0017144,GO:0019541,GO:0019678,GO:0019752,GO:0030312,GO:0032787,GO:0043436,GO:0044237,GO:0044238,GO:0044255,GO:0044281,GO:0044424,GO:0044444,GO:0044464,GO:0046459,GO:0071704,GO:0071944	2.7.7.7,5.4.99.2,5.4.99.63	ko:K01847,ko:K03763,ko:K14447	ko00230,ko00240,ko00280,ko00630,ko00640,ko00720,ko01100,ko01120,ko01200,ko03030,ko03430,ko03440,map00230,map00240,map00280,map00630,map00640,map00720,map01100,map01120,map01200,map03030,map03430,map03440	M00260,M00373,M00376,M00741	R00375,R00376,R00377,R00378,R00833,R09292	RC00395,RC02795,RC02835		2FM0R@200643,3XJ4V@558415,4NDVE@976,COG1884@1,COG1884@2	Cytoplasmic	8.96
DFE_BAC_00370	CDS	450				hypothetical protein	I	Methylmalonyl-CoA mutase	mutA	GO:0005575,GO:0005618,GO:0005622,GO:0005623,GO:0005737,GO:0005829,GO:0005886,GO:0006082,GO:0006629,GO:0006631,GO:0008150,GO:0008152,GO:0009987,GO:0016020,GO:0016999,GO:0017144,GO:0019541,GO:0019678,GO:0019752,GO:0030312,GO:0032787,GO:0043436,GO:0044237,GO:0044238,GO:0044255,GO:0044281,GO:0044424,GO:0044444,GO:0044464,GO:0046459,GO:0071704,GO:0071944	2.7.7.7,5.4.99.2,5.4.99.63	ko:K01847,ko:K03763,ko:K14447	ko00230,ko00240,ko00280,ko00630,ko00640,ko00720,ko01100,ko01120,ko01200,ko03030,ko03430,ko03440,map00230,map00240,map00280,map00630,map00640,map00720,map01100,map01120,map01200,map03030,map03430,map03440	M00260,M00373,M00376,M00741	R00375,R00376,R00377,R00378,R00833,R09292	RC00395,RC02795,RC02835		22X3V@171551,2FM0R@200643,4NDVE@976,COG1884@1,COG1884@2	Unknown	2
DFE_BAC_00371	CDS	2163	mutB	5.4.99.2	COG1884	Methylmalonyl-CoA mutase large subunit	I	Methylmalonyl-CoA mutase	mutB		5.4.99.2	ko:K01847,ko:K01849	ko00280,ko00630,ko00640,ko00720,ko01100,ko01120,ko01200,map00280,map00630,map00640,map00720,map01100,map01120,map01200	M00373,M00375,M00376,M00741	R00833	RC00395		2FNWM@200643,3XJE9@558415,4NFS0@976,COG1884@1,COG1884@2,COG2185@1,COG2185@2	Cytoplasmic	8.96
DFE_BAC_00372	CDS	192				hypothetical protein													Unknown	2
DFE_BAC_00373	CDS	498				hypothetical protein	CO	Thiol-disulfide isomerase and thioredoxins				ko:K03671	ko04621,ko05418,map04621,map05418					1I2TH@117743,3ZNSA@59732,4NQI3@976,COG0526@1,COG0526@2	Cytoplasmic	8.96
DFE_BAC_00374	CDS	498				hypothetical protein													CytoplasmicMembrane	10
DFE_BAC_00375	CDS	420				hypothetical protein													CytoplasmicMembrane	10
DFE_BAC_00376	CDS	183				hypothetical protein													Unknown	2
DFE_BAC_00377	CDS	123				hypothetical protein													Unknown	2
DFE_BAC_00378	CDS	1008				hypothetical protein	P	Sodium/calcium exchanger protein	ecm27			ko:K07301						1IYE3@117747,4NFBC@976,COG0530@1,COG0530@2	CytoplasmicMembrane	10
DFE_BAC_00379	CDS	282				hypothetical protein													Unknown	2
DFE_BAC_00380	CDS	543				hypothetical protein													Unknown	2
DFE_BAC_00381	CDS	249				hypothetical protein													Unknown	2
DFE_BAC_00382	CDS	426				hypothetical protein													Unknown	2
DFE_BAC_00383	CDS	105				hypothetical protein													Unknown	2
DFE_BAC_00384	CDS	228				hypothetical protein													Unknown	2
DFE_BAC_00385	CDS	408	des_1	1.14.19.-	COG3239	Fatty acid desaturase	I	Fatty acid desaturase	des		1.14.19.23,1.14.19.45	ko:K10255	ko02020,map02020					1MY4I@1224,1S0IS@1236,1X4IQ@135614,COG3239@1,COG3239@2	CytoplasmicMembrane	9.82
DFE_BAC_00386	CDS	612	des_2	1.14.19.-	COG3239	Fatty acid desaturase	I	fatty acid desaturase	des		1.14.19.23,1.14.19.45	ko:K10255	ko02020,map02020					4NNB2@976,COG3239@1,COG3239@2	CytoplasmicMembrane	10
DFE_BAC_00387	CDS	927	tdh	1.1.1.103		L-threonine 3-dehydrogenase	C	COG0604 NADPH quinone reductase and related Zn-dependent oxidoreductases			1.1.1.1,1.6.5.5	ko:K00001,ko:K00344	ko00010,ko00071,ko00350,ko00625,ko00626,ko00830,ko00980,ko00982,ko01100,ko01110,ko01120,ko01130,ko01220,map00010,map00071,map00350,map00625,map00626,map00830,map00980,map00982,map01100,map01110,map01120,map01130,map01220		R00623,R00754,R02124,R04805,R04880,R05233,R05234,R06917,R06927,R07105,R08281,R08306,R08310	RC00050,RC00087,RC00088,RC00099,RC00116,RC00649,RC01734,RC02273		1TQ0M@1239,26QXS@186822,4HA8M@91061,COG0604@1,COG0604@2	CytoplasmicMembrane	9.82
DFE_BAC_00388	CDS	381	mdtD_2			Putative multidrug resistance protein MdtD	EGP	Major facilitator Superfamily										2FNG3@200643,4NG27@976,COG0477@1,COG2814@2	CytoplasmicMembrane	10
DFE_BAC_00389	CDS	324				hypothetical protein													Unknown	2
DFE_BAC_00390	CDS	1638	dapb2	3.4.14.-		Dipeptidyl aminopeptidase BII	O	serine-type endopeptidase activity			3.4.21.107	ko:K04771	ko01503,ko02020,map01503,map02020	M00728				COG0265@1,COG0265@2	Cytoplasmic	8.96
DFE_BAC_00391	CDS	378				hypothetical protein													Unknown	2
DFE_BAC_00392	CDS	219				hypothetical protein													Unknown	2
DFE_BAC_00393	CDS	1272		3.5.1.47		N-acetyldiaminopimelate deacetylase	E	COG1473 Metal-dependent amidase aminoacylase carboxypeptidase										1TPD7@1239,1ZAR7@1386,4H9WQ@91061,COG1473@1,COG1473@2	Unknown	2
DFE_BAC_00394	CDS	954				hypothetical protein	GM	NAD dependent epimerase/dehydratase family										47N8X@768503,4NG8Y@976,COG0451@1,COG0451@2	Unknown	2
DFE_BAC_00395	CDS	2073				hypothetical protein	G	alpha-galactosidase	rafA		3.2.1.22	ko:K07407	ko00052,ko00561,ko00600,ko00603,map00052,map00561,map00600,map00603		R01101,R01103,R01104,R01194,R01329,R02926,R03634,R04019,R04470,R05549,R05961,R06091	RC00049,RC00059,RC00451		47Y4A@768503,4PMM4@976,COG3345@1,COG3345@2	Cytoplasmic	8.96	N	CBM51	CBM51	N
DFE_BAC_00396	CDS	243				hypothetical protein													Unknown	2.5
DFE_BAC_00397	CDS	750				hypothetical protein												2EHEG@1,33B6E@2	CytoplasmicMembrane	10
DFE_BAC_00398	CDS	657				hypothetical protein	V	peptidase activity										COG1680@1,COG1680@2	Unknown	2.5
DFE_BAC_00399	CDS	330				hypothetical protein	S	Low molecular weight phosphotyrosine protein phosphatase										4NSDW@976,COG4551@1,COG4551@2	Unknown	2
DFE_BAC_00400	CDS	1761				hypothetical protein	S	domain, Protein										2FU8B@200643,4NMES@976,COG3266@1,COG3266@2	Cytoplasmic	8.96
DFE_BAC_00401	CDS	1659	QRSL1	6.3.5.7		Glutamyl-tRNA(Gln) amidotransferase subunit A, chloroplastic/mitochondrial	J	Allows the formation of correctly charged Gln-tRNA(Gln) through the transamidation of misacylated Glu-tRNA(Gln) in organisms which lack glutaminyl-tRNA synthetase. The reaction takes place in the presence of glutamine and ATP through an activated gamma-phospho-Glu-tRNA(Gln)	gatA		3.5.1.4	ko:K01426	ko00330,ko00360,ko00380,ko00627,ko00643,ko01120,map00330,map00360,map00380,map00627,map00643,map01120		R02540,R03096,R03180,R03909,R05551,R05590	RC00010,RC00100,RC00950,RC01025		1HXBS@117743,2NUCD@237,4NF8C@976,COG0154@1,COG0154@2	Cytoplasmic	9.26
DFE_BAC_00402	CDS	204				hypothetical protein	S	membrane protein (DUF2078)				ko:K08982						COG3462@1,COG3462@2	Unknown	2
DFE_BAC_00403	CDS	870				hypothetical protein	E	KamA family	eam		5.4.3.2	ko:K01843	ko00310,map00310		R00461	RC00303		2FMW5@200643,4NK6C@976,COG1509@1,COG1509@2	Cytoplasmic	8.96
DFE_BAC_00404	CDS	957				hypothetical protein	E	KamA family	eam		5.4.3.2	ko:K01843	ko00310,map00310		R00461	RC00303		2FMW5@200643,4AN2R@815,4NK6C@976,COG1509@1,COG1509@2	Cytoplasmic	8.96
DFE_BAC_00405	CDS	339				hypothetical protein	E	KamA family	eam		5.4.3.2	ko:K01843	ko00310,map00310		R00461	RC00303		2FMW5@200643,4NK6C@976,COG1509@1,COG1509@2	Unknown	2
DFE_BAC_00406	CDS	507				hypothetical protein	M	Four repeated domains in the Fasciclin I family of proteins, present in many other contexts.										47UV9@768503,4NH49@976,COG2335@1,COG2335@2	Unknown	2
DFE_BAC_00407	CDS	198				hypothetical protein													Unknown	2.5
DFE_BAC_00408	CDS	468				hypothetical protein													Unknown	2
DFE_BAC_00409	CDS	1338				hypothetical protein	C	Iron-containing alcohol dehydrogenase	egsA		1.1.1.261	ko:K00096	ko00564,map00564		R05679,R05680	RC00029		2FRPV@200643,4ASDN@815,4NV5W@976,COG0371@1,COG0371@2	Cytoplasmic	8.96
DFE_BAC_00410	CDS	1308	glpT_1		COG2271	Glycerol-3-phosphate transporter	G	Psort location CytoplasmicMembrane, score 10.00	uhpC	GO:0000160,GO:0005575,GO:0005623,GO:0005886,GO:0005887,GO:0007154,GO:0007165,GO:0008150,GO:0009987,GO:0016020,GO:0016021,GO:0023052,GO:0031224,GO:0031226,GO:0035556,GO:0044425,GO:0044459,GO:0044464,GO:0050789,GO:0050794,GO:0050896,GO:0051716,GO:0065007,GO:0071944		ko:K02445,ko:K07783	ko02020,map02020					2FPQ8@200643,4ATP8@815,4NGX4@976,COG2271@1,COG2271@2	CytoplasmicMembrane	10
DFE_BAC_00411	CDS	885	nagD	3.1.3.5	COG0647	Ribonucleotide monophosphatase NagD	G	Belongs to the HAD-like hydrolase superfamily			3.1.3.41	ko:K01101,ko:K02566	ko00627,ko01120,map00627,map01120		R03024	RC00151		2FRNM@200643,4AS3T@815,4NG49@976,COG0647@1,COG0647@2	Cytoplasmic	8.96
DFE_BAC_00412	CDS	1392	thi4_1	2.4.2.59		Thiamine thiazole synthase	C	FAD dependent oxidoreductase										47P3F@768503,4NJ0Z@976,COG0644@1,COG0644@2	Cytoplasmic	8.96
DFE_BAC_00413	CDS	1080				hypothetical protein	G	Domain of unknown function			3.1.3.97	ko:K07053			R00188,R11188	RC00078		2FQW5@200643,4NHZ5@976,COG0613@1,COG0613@2	Cytoplasmic	8.96
DFE_BAC_00414	CDS	957	cpdA_1	3.1.4.53		3',5'-cyclic adenosine monophosphate phosphodiesterase CpdA													Cytoplasmic	8.96
DFE_BAC_00415	CDS	1257	exuT_1			Hexuronate transporter	G	LacY proton/sugar symporter				ko:K08191						47UEE@768503,4NI8G@976,COG2271@1,COG2271@2	CytoplasmicMembrane	10
DFE_BAC_00416	CDS	1752				SusD-like protein P2	F	PFAM RagB SusD	tdk		2.7.1.21	ko:K00857,ko:K21572	ko00240,ko00983,ko01100,map00240,map00983,map01100		R01567,R02099,R08233	RC00002,RC00017		1INV3@117747,4NFWU@976,COG1435@1,COG1435@2	OuterMembrane	9.52
DFE_BAC_00417	CDS	1656				TonB-dependent receptor P3	P	PFAM TonB-dependent Receptor Plug										1J0GF@117747,4P1Z5@976,COG1629@1,COG4771@2	OuterMembrane	9.49
DFE_BAC_00418	CDS	609				TonB-dependent receptor P26	P	PFAM TonB-dependent Receptor Plug										1J0GF@117747,4P1Z5@976,COG1629@1,COG4771@2	Unknown	2
DFE_BAC_00419	CDS	2469				TonB-dependent receptor P3	P	PFAM TonB-dependent Receptor Plug										1J0GF@117747,4P1Z5@976,COG1629@1,COG4771@2	OuterMembrane	9.49
DFE_BAC_00420	CDS	1752				SusD-like protein P2	F	PFAM RagB SusD	tdk		2.7.1.21	ko:K00857,ko:K21572	ko00240,ko00983,ko01100,map00240,map00983,map01100		R01567,R02099,R08233	RC00002,RC00017		1INV3@117747,4NFWU@976,COG1435@1,COG1435@2	OuterMembrane	9.52
DFE_BAC_00421	CDS	1257	exuT_2			Hexuronate transporter	G	LacY proton/sugar symporter				ko:K08191						47UEE@768503,4NI8G@976,COG2271@1,COG2271@2	CytoplasmicMembrane	10
DFE_BAC_00422	CDS	957	cpdA_2	3.1.4.53		3',5'-cyclic adenosine monophosphate phosphodiesterase CpdA													Cytoplasmic	8.96
DFE_BAC_00423	CDS	411				hypothetical protein	S	Domain of unknown function			3.1.3.97	ko:K07053			R00188,R11188	RC00078		22USV@171550,2FQW5@200643,4NHZ5@976,COG0613@1,COG0613@2	Unknown	2
DFE_BAC_00424	CDS	282				hypothetical protein	S	Domain of unknown function			3.1.3.97	ko:K07053			R00188,R11188	RC00078		2FQW5@200643,4AN9D@815,4NHZ5@976,COG0613@1,COG0613@2	Unknown	2
DFE_BAC_00425	CDS	324				hypothetical protein	G	Domain of unknown function			3.1.3.97	ko:K07053			R00188,R11188	RC00078		2FQW5@200643,4NHZ5@976,COG0613@1,COG0613@2	Unknown	2
DFE_BAC_00426	CDS	315	thi4_2	2.4.2.59		Thiamine thiazole synthase	H	HI0933-like protein	thi4	GO:0003674,GO:0005488,GO:0005506,GO:0005575,GO:0005622,GO:0005623,GO:0005737,GO:0005829,GO:0006725,GO:0006766,GO:0006767,GO:0006772,GO:0006790,GO:0006807,GO:0008150,GO:0008152,GO:0009058,GO:0009110,GO:0009228,GO:0009987,GO:0017144,GO:0018130,GO:0018131,GO:0019438,GO:0034641,GO:0042364,GO:0042723,GO:0042724,GO:0043167,GO:0043169,GO:0044237,GO:0044249,GO:0044271,GO:0044272,GO:0044281,GO:0044283,GO:…		ko:K03146	ko00730,ko01100,map00730,map01100		R10685	RC00033,RC03253,RC03254		2G0X4@200643,4PNSC@976,COG1635@1,COG1635@2	Unknown	2
DFE_BAC_00427	CDS	276				hypothetical protein	C	FAD dependent oxidoreductase										1IP8U@117747,4NJ0Z@976,COG0644@1,COG0644@2	Cytoplasmic	8.96
DFE_BAC_00428	CDS	498				hypothetical protein	C	FAD dependent oxidoreductase										47P3F@768503,4NJ0Z@976,COG0644@1,COG0644@2	Cytoplasmic	8.96
DFE_BAC_00429	CDS	735		3.1.3.21	COG0647	D,L-glycerol 3-phosphate phosphatase	G	Belongs to the HAD-like hydrolase superfamily			3.1.3.41	ko:K01101,ko:K02566	ko00627,ko01120,map00627,map01120		R03024	RC00151		2FRNM@200643,4AS3T@815,4NG49@976,COG0647@1,COG0647@2	Cytoplasmic	8.96
DFE_BAC_00430	CDS	381	rfbB	4.2.1.46	COG1088	dTDP-glucose 4,6-dehydratase	M	Belongs to the NAD(P)-dependent epimerase dehydratase family. dTDP-glucose dehydratase subfamily	rfbB		4.2.1.46	ko:K01710	ko00521,ko00523,ko00525,ko01055,ko01130,map00521,map00523,map00525,map01055,map01130	M00793	R06513	RC00402		1FDIF@1090,COG1088@1,COG1088@2	Unknown	2
DFE_BAC_00431	CDS	1845				hypothetical protein	JM	Psort location Cytoplasmic, score 8.96										2FMJ4@200643,4AK7Y@815,4NGYR@976,COG1208@1,COG1208@2	Cytoplasmic	8.96
DFE_BAC_00432	CDS	1842	glmS	2.6.1.16	COG0449	Glutamine--fructose-6-phosphate aminotransferase [isomerizing]	M	Catalyzes the first step in hexosamine metabolism, converting fructose-6P into glucosamine-6P using glutamine as a nitrogen source	glmS	GO:0003674,GO:0003824,GO:0004360,GO:0005575,GO:0005622,GO:0005623,GO:0005737,GO:0005829,GO:0006002,GO:0006040,GO:0006047,GO:0006139,GO:0006464,GO:0006486,GO:0006487,GO:0006725,GO:0006793,GO:0006796,GO:0006807,GO:0008150,GO:0008152,GO:0008483,GO:0009058,GO:0009059,GO:0009100,GO:0009101,GO:0009225,GO:0009987,GO:0016740,GO:0016769,GO:0019538,GO:0019637,GO:0034641,GO:0034645,GO:0036211,GO:0043170,GO:…	2.6.1.16	ko:K00820	ko00250,ko00520,ko01100,ko01130,ko04931,map00250,map00520,map01100,map01130,map04931		R00768	RC00010,RC00163,RC02752	iAF987.Gmet_1487	22WIP@171551,2FN9H@200643,4NE8Q@976,COG0449@1,COG0449@2	Cytoplasmic	9.97
DFE_BAC_00433	CDS	1299				hypothetical protein	S	Domain of unknown function (DUF4270)										2A79D@1,30W5Z@2,4NN88@976	Unknown	2
DFE_BAC_00434	CDS	822	glgA	2.4.1.21		Glycogen synthase	G	Starch synthase catalytic domain	glgA	GO:0003674,GO:0003824,GO:0016740,GO:0016757	2.4.1.21	ko:K00703	ko00500,ko01100,ko01110,ko02026,map00500,map01100,map01110,map02026	M00565	R02421	RC00005		2FN7D@200643,3XJD4@558415,4NFP8@976,COG0297@1,COG0297@2	Cytoplasmic	8.96	GT5(5-243)	GT5	N	N
DFE_BAC_00435	CDS	858	panC	6.3.2.1	COG0414	Pantothenate synthetase	H	Pantoate-beta-alanine ligase	panC	GO:0003674,GO:0003824,GO:0004127,GO:0004592,GO:0005575,GO:0005622,GO:0005623,GO:0005737,GO:0005829,GO:0006082,GO:0006139,GO:0006520,GO:0006573,GO:0006575,GO:0006725,GO:0006732,GO:0006753,GO:0006766,GO:0006767,GO:0006793,GO:0006796,GO:0006807,GO:0008150,GO:0008152,GO:0009058,GO:0009081,GO:0009108,GO:0009110,GO:0009117,GO:0009123,GO:0009165,GO:0009987,GO:0015939,GO:0015940,GO:0016053,GO:0016301,GO:…	2.7.4.25,6.3.2.1	ko:K01918,ko:K13799	ko00240,ko00410,ko00770,ko01100,ko01110,map00240,map00410,map00770,map01100,map01110	M00052,M00119	R00158,R00512,R01665,R02473	RC00002,RC00096,RC00141		2FN90@200643,3XJUJ@558415,4NFT9@976,COG0414@1,COG0414@2	Cytoplasmic	9.97
DFE_BAC_00436	CDS	396	panD	4.1.1.11	COG0853	Aspartate 1-decarboxylase	H	Catalyzes the pyruvoyl-dependent decarboxylation of aspartate to produce beta-alanine	panD		4.1.1.11	ko:K01579	ko00410,ko00770,ko01100,ko01110,map00410,map00770,map01100,map01110	M00119	R00489	RC00299		2FSH0@200643,4NQ42@976,COG0853@1,COG0853@2	Cytoplasmic	8.96
DFE_BAC_00437	CDS	1038				hypothetical protein	S	Lysylphosphatidylglycerol synthase TM region				ko:K07027						1ISJK@117747,4NGPD@976,COG0392@1,COG0392@2	CytoplasmicMembrane	10
DFE_BAC_00438	CDS	1353	radA	3.6.4.-	COG1066	DNA repair protein RadA	O	DNA-dependent ATPase involved in processing of recombination intermediates, plays a role in repairing DNA breaks. Stimulates the branch migration of RecA-mediated strand transfer reactions, allowing the 3' invading strand to extend heteroduplex DNA faster. Binds ssDNA in the presence of ADP but not other nucleotides, has ATPase activity that is stimulated by ssDNA and various branched DNA structu…	radA			ko:K04485						22VX3@171551,2FMRM@200643,4NEYA@976,COG1066@1,COG1066@2	Unknown	2
DFE_BAC_00439	CDS	2346	mrcA_2		COG5009	Penicillin-binding protein 1A	M	Penicillin-binding Protein	mrcA		2.4.1.129,3.4.16.4	ko:K05366	ko00550,ko01100,ko01501,map00550,map01100,map01501					22W8Z@171551,2FNAU@200643,4NECJ@976,COG5009@1,COG5009@2	CytoplasmicMembrane	10	GT51(65-249)	GT51	GT51	N
DFE_BAC_00440	CDS	2337	topA	5.6.2.1		DNA topoisomerase 1	L	Releases the supercoiling and torsional tension of DNA, which is introduced during the DNA replication and transcription, by transiently cleaving and rejoining one strand of the DNA duplex. Introduces a single-strand break via transesterification at a target site in duplex DNA. The scissile phosphodiester is attacked by the catalytic tyrosine of the enzyme, resulting in the formation of a DNA-(5'…	topA	GO:0000287,GO:0003674,GO:0003824,GO:0003916,GO:0003917,GO:0005488,GO:0005575,GO:0005618,GO:0005622,GO:0005623,GO:0005737,GO:0005829,GO:0005886,GO:0008150,GO:0009892,GO:0010605,GO:0016020,GO:0016853,GO:0019219,GO:0019222,GO:0030312,GO:0031323,GO:0031324,GO:0032069,GO:0032074,GO:0040007,GO:0043086,GO:0043167,GO:0043169,GO:0044092,GO:0044424,GO:0044444,GO:0044464,GO:0045934,GO:0046872,GO:0048519,GO:…	5.99.1.2	ko:K03168						2FMSF@200643,4NF9S@976,COG0550@1,COG0550@2	Cytoplasmic	9.97
DFE_BAC_00441	CDS	1179	hutG	3.5.3.8		Formimidoylglutamase	E	Arginase family	fjo29		3.5.3.8	ko:K01479	ko00340,ko01100,map00340,map01100	M00045	R02285	RC00221,RC00681		1HWNN@117743,2PAD0@246874,4NE5W@976,COG0010@1,COG0010@2	Cytoplasmic	8.96
DFE_BAC_00442	CDS	948				hypothetical protein	P	Type IX secretion system membrane protein PorP/SprF										2G3GH@200643,4PKGM@976,COG0226@1,COG0226@2	OuterMembrane	9.49
DFE_BAC_00443	CDS	1437	egtB	1.14.99.50		Hercynine oxygenase	M	gliding motility-associated lipoprotein GldK	gldK									2FPTN@200643,4NGY2@976,COG1262@1,COG1262@2	Cytoplasmic	8.96
DFE_BAC_00444	CDS	93				hypothetical protein													Unknown	2
DFE_BAC_00445	CDS	999				hypothetical protein	S	acid phosphatase activity										COG1409@1,COG1409@2	Cytoplasmic	8.96
DFE_BAC_00446	CDS	828				hypothetical protein	G	Belongs to the glycosyl hydrolase 43 family										4NHJX@976,COG3507@1,COG3507@2	Cytoplasmic	8.96
DFE_BAC_00447	CDS	303				hypothetical protein	G	Belongs to the glycosyl hydrolase 43 family										COG3507@1,COG3507@2	Unknown	2
DFE_BAC_00448	CDS	711	cpdA_3	3.1.4.53		3',5'-cyclic adenosine monophosphate phosphodiesterase CpdA	S	Calcineurin-like phosphoesterase superfamily domain			3.1.3.1,3.1.3.16	ko:K01113,ko:K21814	ko00790,ko01100,ko02020,map00790,map01100,map02020	M00126	R04620	RC00017		47VTX@768503,4NRDF@976,COG1409@1,COG1409@2	Unknown	2
DFE_BAC_00449	CDS	441				hypothetical protein	G	Glycosyl hydrolase family 92										1HWR3@117743,3VW0S@52959,4NDYB@976,COG3537@1,COG3537@2	Unknown	2
DFE_BAC_00450	CDS	1719				hypothetical protein	G	Glycosyl hydrolase family 92										1IQJZ@117747,4NI5B@976,COG3537@1,COG3537@2	Unknown	2	GH92(30-555)	N	GH92	N
DFE_BAC_00451	CDS	99				hypothetical protein													Unknown	2
DFE_BAC_00452	CDS	1083				hypothetical protein	G	Belongs to the glycosyl hydrolase 43 family										2G2QR@200643,4APDF@815,4NHJX@976,COG3507@1,COG3507@2	Cytoplasmic	8.96
DFE_BAC_00453	CDS	315				hypothetical protein	S	PFAM metallophosphoesterase										47KM8@768503,4NEYU@976,COG1409@1,COG1409@2	Unknown	2
DFE_BAC_00454	CDS	1779	cpdB	3.1.3.6	COG0737	2',3'-cyclic-nucleotide 2'-phosphodiesterase/3'-nucleotidase	F	Belongs to the 5'-nucleotidase family	cpdB		3.1.3.6,3.1.4.16	ko:K01119	ko00230,ko00240,map00230,map00240		R01562,R01877,R02148,R02370,R03537,R03538,R03929,R05135	RC00078,RC00296		2FNGG@200643,4AKWZ@815,4NGIB@976,COG0737@1,COG0737@2	Periplasmic	9.76
DFE_BAC_00455	CDS	1116	phoA	3.1.3.1	COG1785	Alkaline phosphatase	P	Belongs to the alkaline phosphatase family			3.1.3.1	ko:K01077	ko00730,ko00790,ko01100,ko02020,map00730,map00790,map01100,map02020	M00126	R02135,R04620	RC00017		2FMNA@200643,4NG3D@976,COG1785@1,COG1785@2	Unknown	2
DFE_BAC_00456	CDS	627	queE	4.3.99.3		7-carboxy-7-deazaguanine synthase	H	Catalyzes the complex heterocyclic radical-mediated conversion of 6-carboxy-5,6,7,8-tetrahydropterin (CPH4) to 7- carboxy-7-deazaguanine (CDG), a step common to the biosynthetic pathways of all 7-deazapurine-containing compounds	queE	GO:0005575,GO:0005622,GO:0005623,GO:0005737,GO:0005829,GO:0044424,GO:0044444,GO:0044464	1.97.1.4,4.3.99.3	ko:K04068,ko:K10026	ko00790,ko01100,map00790,map01100		R04710,R10002	RC02989		1HWTZ@117743,2PAU1@246874,4NESC@976,COG0602@1,COG0602@2	Cytoplasmic	9.97
DFE_BAC_00457	CDS	180				hypothetical protein													Unknown	2
DFE_BAC_00458	CDS	1713	pal_2			Peptidoglycan-associated lipoprotein	M	OmpA family										2FPU5@200643,3XIWE@558415,4NE6G@976,COG0457@1,COG0457@2,COG2885@1,COG2885@2	OuterMembrane	9.92
DFE_BAC_00459	CDS	819	evgS	2.7.13.3	COG0784	Sensor protein EvgS	T	PAS fold										2G2UT@200643,3XJM4@558415,4NRWS@976,COG0642@1,COG2205@2	Unknown	2
DFE_BAC_00460	CDS	351				hypothetical protein	K	AntiSigma factor										COG5662@1,COG5662@2	Unknown	2
DFE_BAC_00461	CDS	186				hypothetical protein													Unknown	2
DFE_BAC_00462	CDS	936	argD	2.6.1.17		Acetylornithine/succinyldiaminopimelate aminotransferase	H	Belongs to the class-III pyridoxal-phosphate-dependent aminotransferase family	dgdA		2.6.1.11,2.6.1.17,4.1.1.64	ko:K00596,ko:K00821	ko00220,ko00300,ko01100,ko01110,ko01120,ko01130,ko01210,ko01230,map00220,map00300,map01100,map01110,map01120,map01130,map01210,map01230	M00016,M00028,M00845	R02283,R04475	RC00006,RC00062		1QY1E@1224,2X88X@28221,43C8R@68525,COG0160@1,COG0160@2	Cytoplasmic	8.96
DFE_BAC_00463	CDS	273				hypothetical protein	O	Alkyl hydroperoxide reductase Thiol specific antioxidant Mal allergen										2FTBG@200643,4NRQG@976,COG3370@1,COG3370@2	Unknown	2
DFE_BAC_00464	CDS	153				hypothetical protein													CytoplasmicMembrane	9.86
DFE_BAC_00465	CDS	2718	norR			Anaerobic nitric oxide reductase transcription regulator NorR	T	COG2204 Response regulator containing CheY-like receiver AAA-type ATPase and DNA-binding domains										2FMRV@200643,4NE89@976,COG2204@1,COG2204@2	Cytoplasmic	9.97
DFE_BAC_00466	CDS	384				hypothetical protein	K	Sigma-70, region 4				ko:K03088						2G2W5@200643,4NMAK@976,COG1595@1,COG1595@2	Unknown	2
DFE_BAC_00467	CDS	729	yknY_3	3.6.3.-	COG1136	putative ABC transporter ATP-binding protein YknY	V	ATPases associated with a variety of cellular activities				ko:K02003		M00258				2FMDA@200643,3XKRI@558415,4NFDW@976,COG1136@1,COG1136@2	CytoplasmicMembrane	7.88
DFE_BAC_00468	CDS	2382				hypothetical protein	V	ABC transporter, permease protein				ko:K02004		M00258				2FNP6@200643,4NFGD@976,COG0577@1,COG0577@2	CytoplasmicMembrane	10
DFE_BAC_00469	CDS	1017				hypothetical protein	U	WD40-like Beta Propeller Repeat										47RCS@768503,4NIV7@976,COG0823@1,COG0823@2	Unknown	2
DFE_BAC_00470	CDS	1212				hypothetical protein													Cytoplasmic	8.96
DFE_BAC_00471	CDS	141				hypothetical protein													Unknown	2
DFE_BAC_00472	CDS	429				hypothetical protein													CytoplasmicMembrane	10
DFE_BAC_00473	CDS	942				hypothetical protein	M	Peptidase family M23	yebA5									1V2IA@1239,275FJ@186822,4HG3A@91061,COG0739@1,COG0739@2	CytoplasmicMembrane	10
DFE_BAC_00474	CDS	1299				hypothetical protein	EGP	Macrolide transporter	mefE									1TQVH@1239,26UUS@186822,4HBBN@91061,COG0477@1,COG0477@2	CytoplasmicMembrane	10
DFE_BAC_00475	CDS	723				hypothetical protein	S	CAAX protease self-immunity		GO:0003674,GO:0003824,GO:0004175,GO:0005575,GO:0005623,GO:0005886,GO:0005887,GO:0006508,GO:0006807,GO:0008150,GO:0008152,GO:0008233,GO:0009987,GO:0010467,GO:0016020,GO:0016021,GO:0016485,GO:0016787,GO:0019538,GO:0031224,GO:0031226,GO:0043170,GO:0044237,GO:0044238,GO:0044260,GO:0044267,GO:0044425,GO:0044459,GO:0044464,GO:0051604,GO:0070011,GO:0071586,GO:0071704,GO:0071944,GO:0080120,GO:0140096,GO:…		ko:K07052						2NAUF@224756,2XZ3X@28890,COG1266@1,arCOG02768@2157	CytoplasmicMembrane	10
DFE_BAC_00476	CDS	579				hypothetical protein												COG3047@1,COG3047@2	Unknown	2.5
DFE_BAC_00477	CDS	207				hypothetical protein													Unknown	2
DFE_BAC_00478	CDS	210				hypothetical protein													Unknown	2
DFE_BAC_00479	CDS	1848				hypothetical protein	S	Carboxypeptidase regulatory-like domain										2FMUB@200643,3XKRX@558415,4NFPN@976,COG1470@1,COG1470@2	Unknown	2
DFE_BAC_00480	CDS	192				hypothetical protein													Unknown	2
DFE_BAC_00481	CDS	213				hypothetical protein													Unknown	2
DFE_BAC_00482	CDS	429				hypothetical protein													Unknown	2
DFE_BAC_00483	CDS	402	pccB_1	6.4.1.3	COG4799	Propionyl-CoA carboxylase beta chain	I	Carboxyl transferase domain	mmdA	GO:0003674,GO:0003824,GO:0006082,GO:0006629,GO:0006631,GO:0008150,GO:0008152,GO:0009056,GO:0009062,GO:0009987,GO:0016042,GO:0016054,GO:0016421,GO:0016874,GO:0016885,GO:0019752,GO:0032787,GO:0043436,GO:0044237,GO:0044238,GO:0044242,GO:0044248,GO:0044255,GO:0044281,GO:0044282,GO:0046395,GO:0071704,GO:0072329,GO:1901575	2.1.3.15,6.4.1.3	ko:K01966	ko00280,ko00630,ko00640,ko01100,ko01120,ko01130,ko01200,map00280,map00630,map00640,map01100,map01120,map01130,map01200	M00373,M00741	R01859	RC00097,RC00609		2FPY6@200643,3XJAQ@558415,4NEMJ@976,COG4799@1,COG4799@2	Unknown	2
DFE_BAC_00484	CDS	444	pccB_2	6.4.1.3	COG4799	Propionyl-CoA carboxylase beta chain	I	COG4799 Acetyl-CoA carboxylase, carboxyltransferase component (subunits alpha and beta)	mmdA	GO:0003674,GO:0003824,GO:0006082,GO:0006629,GO:0006631,GO:0008150,GO:0008152,GO:0009056,GO:0009062,GO:0009987,GO:0016042,GO:0016054,GO:0016421,GO:0016874,GO:0016885,GO:0019752,GO:0032787,GO:0043436,GO:0044237,GO:0044238,GO:0044242,GO:0044248,GO:0044255,GO:0044281,GO:0044282,GO:0046395,GO:0071704,GO:0072329,GO:1901575	2.1.3.15,6.4.1.3	ko:K01966	ko00280,ko00630,ko00640,ko01100,ko01120,ko01130,ko01200,map00280,map00630,map00640,map01100,map01120,map01130,map01200	M00373,M00741	R01859	RC00097,RC00609		2FPY6@200643,4NEMJ@976,COG4799@1,COG4799@2	Unknown	2
DFE_BAC_00485	CDS	417				hypothetical protein	I	Carboxyl transferase domain	mmdA	GO:0003674,GO:0003824,GO:0006082,GO:0006629,GO:0006631,GO:0008150,GO:0008152,GO:0009056,GO:0009062,GO:0009987,GO:0016042,GO:0016054,GO:0016421,GO:0016874,GO:0016885,GO:0019752,GO:0032787,GO:0043436,GO:0044237,GO:0044238,GO:0044242,GO:0044248,GO:0044255,GO:0044281,GO:0044282,GO:0046395,GO:0071704,GO:0072329,GO:1901575	2.1.3.15,6.4.1.3	ko:K01966	ko00280,ko00630,ko00640,ko01100,ko01120,ko01130,ko01200,map00280,map00630,map00640,map01100,map01120,map01130,map01200	M00373,M00741	R01859	RC00097,RC00609		2FPY6@200643,3XJAQ@558415,4NEMJ@976,COG4799@1,COG4799@2	Unknown	2
DFE_BAC_00486	CDS	210				hypothetical protein													Unknown	2
DFE_BAC_00487	CDS	2046	QTRT1	2.4.2.29		Queuine tRNA-ribosyltransferase catalytic subunit 1	J	Catalyzes the base-exchange of a guanine (G) residue with the queuine precursor 7-aminomethyl-7-deazaguanine (PreQ1) at position 34 (anticodon wobble position) in tRNAs with GU(N) anticodons (tRNA-Asp, -Asn, -His and -Tyr). Catalysis occurs through a double-displacement mechanism. The nucleophile active site attacks the C1' of nucleotide 34 to detach the guanine base from the RNA, forming a coval…	tgt	GO:0005575,GO:0005622,GO:0005623,GO:0005737,GO:0006139,GO:0006725,GO:0006807,GO:0008150,GO:0008152,GO:0008616,GO:0009058,GO:0009116,GO:0009119,GO:0009163,GO:0009987,GO:0018130,GO:0019438,GO:0034404,GO:0034641,GO:0034654,GO:0042455,GO:0044237,GO:0044238,GO:0044249,GO:0044271,GO:0044281,GO:0044283,GO:0044424,GO:0044464,GO:0046116,GO:0046483,GO:0055086,GO:0071704,GO:1901135,GO:1901137,GO:1901360,GO:…	2.4.2.29	ko:K00773			R03789,R10209	RC00063		47JEY@768503,4NE15@976,COG0343@1,COG0343@2	CytoplasmicMembrane	9.99
DFE_BAC_00488	CDS	1137				hypothetical protein	M	Glycosyltransferase like family 2				ko:K20541						1HXJW@117743,2P690@244698,4NESG@976,COG1215@1,COG1215@2	CytoplasmicMembrane	10
DFE_BAC_00489	CDS	567	algU_1		COG1595	RNA polymerase sigma-H factor	K	ECF sigma factor				ko:K03088						2FRYA@200643,3XJ8R@558415,4NIRG@976,COG1595@1,COG1595@2	Cytoplasmic	9.97
DFE_BAC_00490	CDS	624	rsmG	2.1.1.170		Ribosomal RNA small subunit methyltransferase G	M	rRNA small subunit methyltransferase G	rsmG	GO:0000154,GO:0001510,GO:0003674,GO:0003824,GO:0005575,GO:0005622,GO:0005623,GO:0005737,GO:0005829,GO:0006139,GO:0006364,GO:0006396,GO:0006725,GO:0006807,GO:0008150,GO:0008152,GO:0008168,GO:0008170,GO:0008173,GO:0008649,GO:0008757,GO:0009451,GO:0009987,GO:0010467,GO:0016070,GO:0016072,GO:0016435,GO:0016740,GO:0016741,GO:0022613,GO:0031167,GO:0032259,GO:0034470,GO:0034641,GO:0034660,GO:0036265,GO:…	2.1.1.170	ko:K03501						2FMRQ@200643,3XJY2@558415,4NEJG@976,COG0357@1,COG0357@2	Cytoplasmic	8.96
DFE_BAC_00491	CDS	204				hypothetical protein													Unknown	2
DFE_BAC_00492	CDS	1110	mqnE	2.5.1.120	COG1060	Aminodeoxyfutalosine synthase	H	Radical SAM enzyme that catalyzes the addition of the adenosyl radical to the double bond of 3- (1- carboxyvinyl)oxy benzoate, leading to aminodeoxyfutalosine (AFL), a key intermediate in the formation of menaquinone (MK, vitamin K2) from chorismate	mqnE	GO:0003674,GO:0003824,GO:0006732,GO:0008150,GO:0008152,GO:0009058,GO:0009108,GO:0009987,GO:0016740,GO:0016765,GO:0044237,GO:0044249,GO:0044689,GO:0051186,GO:0051188	2.5.1.120,2.5.1.77	ko:K11779,ko:K11780,ko:K11781,ko:K18285	ko00130,ko00680,ko01110,ko01120,map00130,map00680,map01110,map01120	M00378	R09396,R10667	RC00021,RC01381,RC03002,RC03007,RC03234	iAF987.Gmet_3391	22U1V@171550,2FWUF@200643,4NGDN@976,COG1060@1,COG1060@2	Cytoplasmic	8.96
DFE_BAC_00493	CDS	849				hypothetical protein	S	PASTA	spk1		2.7.11.1	ko:K12132						2FPS4@200643,3XJ68@558415,4NSUI@976,COG2815@1,COG2815@2	Unknown	2
DFE_BAC_00494	CDS	1878				hypothetical protein												28M1N@1,2ZAGE@2,47JC7@768503,4NIDD@976	Unknown	2
DFE_BAC_00495	CDS	1032	rluD	5.4.99.23	COG0564	Ribosomal large subunit pseudouridine synthase D	J	Responsible for synthesis of pseudouridine from uracil	rluD	GO:0000027,GO:0000154,GO:0000455,GO:0001522,GO:0003674,GO:0003824,GO:0005575,GO:0005622,GO:0005623,GO:0005737,GO:0005829,GO:0006139,GO:0006364,GO:0006396,GO:0006725,GO:0006807,GO:0006996,GO:0008150,GO:0008152,GO:0009451,GO:0009982,GO:0009987,GO:0010467,GO:0016043,GO:0016070,GO:0016072,GO:0016853,GO:0016866,GO:0022607,GO:0022613,GO:0022618,GO:0031118,GO:0034470,GO:0034622,GO:0034641,GO:0034660,GO:…	5.4.99.23,5.4.99.28,5.4.99.29	ko:K06177,ko:K06180					iE2348C_1286.E2348C_2868,iECED1_1282.ECED1_3035,iECSF_1327.ECSF_2432	22UAE@171550,2FMD1@200643,4NEV3@976,COG0564@1,COG0564@2	Cytoplasmic	9.97
DFE_BAC_00496	CDS	357				hypothetical protein	S	23S rRNA-intervening sequence protein										1I452@117743,2CCSR@1,32RWC@2,4NUMI@976	Unknown	2
DFE_BAC_00497	CDS	780				hypothetical protein	S	TPM domain	Z012_08980		3.4.24.3	ko:K01387,ko:K06872						2FN0H@200643,3XJPS@558415,4NF4P@976,COG1512@1,COG1512@2	CytoplasmicMembrane	10
DFE_BAC_00498	CDS	453				hypothetical protein	S	TPM domain	Z012_08985			ko:K08988						2FTHS@200643,4NQIT@976,COG3762@1,COG3762@2	Cytoplasmic	8.96
DFE_BAC_00499	CDS	603	lemA		COG1704	Protein LemA	S	LemA family	lemA			ko:K03744						2FNPV@200643,4AMZ9@815,4NMD3@976,COG1704@1,COG1704@2	Unknown	2
DFE_BAC_00500	CDS	969	vanC	6.3.2.-	COG1181	Vancomycin C-type resistance protein VanC	F	Belongs to the D-alanine--D-alanine ligase family	ddl		6.3.2.4	ko:K01921	ko00473,ko00550,ko01100,ko01502,map00473,map00550,map01100,map01502		R01150	RC00064,RC00141		22WV1@171551,2FNMC@200643,4NE9P@976,COG1181@1,COG1181@2	Cytoplasmic	9.97
DFE_BAC_00501	CDS	2238				hypothetical protein	G	Trehalose-phosphatase	otsB	GO:0000287,GO:0003674,GO:0003824,GO:0004805,GO:0005488,GO:0005975,GO:0005984,GO:0005991,GO:0005992,GO:0006793,GO:0006796,GO:0006950,GO:0006970,GO:0008150,GO:0008152,GO:0009058,GO:0009266,GO:0009311,GO:0009312,GO:0009409,GO:0009628,GO:0009987,GO:0016051,GO:0016311,GO:0016787,GO:0016788,GO:0016791,GO:0019203,GO:0033554,GO:0034637,GO:0042578,GO:0043167,GO:0043169,GO:0044237,GO:0044238,GO:0044249,GO:…	2.4.1.15,2.4.1.347,3.1.3.12	ko:K00697,ko:K01087,ko:K16055	ko00500,ko01100,map00500,map01100		R02737,R02778	RC00005,RC00017,RC00049,RC02748	iE2348C_1286.E2348C_2018,iECED1_1282.ECED1_2163,iECIAI39_1322.ECIAI39_1155,iECS88_1305.ECS88_1952,iLF82_1304.LF82_1582,iNRG857_1313.NRG857_09495	47KIQ@768503,4NGJ4@976,COG0380@1,COG0380@2,COG1877@1,COG1877@2	Cytoplasmic	9.97	GT20(9-474)	GT20	GT20	N
DFE_BAC_00502	CDS	1791		3.2.1.28	COG3387	Trehalase	G	Glycosyl hydrolases family 15			3.2.1.3	ko:K01178	ko00500,ko01100,map00500,map01100		R01790,R01791,R06199			47MRU@768503,4NEE6@976,COG3387@1,COG3387@2	Cytoplasmic	8.96	GH15(224-583)	GH15	GH15	N
DFE_BAC_00503	CDS	2904	gcvP	1.4.4.2		Glycine dehydrogenase (decarboxylating)	E	Belongs to the GcvP family	gcvP	GO:0003674,GO:0003824,GO:0004375,GO:0005488,GO:0005515,GO:0005575,GO:0005618,GO:0005622,GO:0005623,GO:0005737,GO:0005829,GO:0005886,GO:0008150,GO:0008152,GO:0016020,GO:0016491,GO:0016638,GO:0016642,GO:0030312,GO:0040007,GO:0042802,GO:0044424,GO:0044444,GO:0044464,GO:0055114,GO:0071944	1.4.4.2	ko:K00281,ko:K00282	ko00260,ko00630,ko01100,ko01110,ko01130,ko01200,map00260,map00630,map01100,map01110,map01130,map01200	M00532	R01221,R03425	RC00022,RC00929,RC02834,RC02880	iECIAI39_1322.ECIAI39_3318	22W2V@171551,2FKZJ@200643,4NEDE@976,COG0403@1,COG0403@2,COG1003@1,COG1003@2	Cytoplasmic	9.97
DFE_BAC_00504	CDS	636	gloC	3.1.2.6	COG0491	Hydroxyacylglutathione hydrolase GloC	P	Metallo-beta-lactamase domain protein	ycbL	GO:0003674,GO:0003824,GO:0004416,GO:0005575,GO:0005622,GO:0005623,GO:0005737,GO:0005829,GO:0006081,GO:0006082,GO:0006089,GO:0008150,GO:0008152,GO:0009056,GO:0009438,GO:0009987,GO:0016787,GO:0016788,GO:0016790,GO:0019243,GO:0019752,GO:0032787,GO:0042180,GO:0042182,GO:0043436,GO:0044237,GO:0044248,GO:0044281,GO:0044282,GO:0044424,GO:0044444,GO:0044464,GO:0046185,GO:0051596,GO:0061727,GO:0071704,GO:…	3.1.2.6	ko:K01069	ko00620,map00620		R01736	RC00004,RC00137		2FSQ1@200643,4NE2Y@976,COG0491@1,COG0491@2	Cytoplasmic	9.26
DFE_BAC_00505	CDS	663	pcm_2	2.1.1.77	COG2518	Protein-L-isoaspartate O-methyltransferase	O	Protein-L-isoaspartate(D-aspartate) O-methyltransferase (PCMT)	pcm	GO:0003674,GO:0003824,GO:0004719,GO:0005575,GO:0005622,GO:0005623,GO:0005737,GO:0006464,GO:0006479,GO:0006807,GO:0008150,GO:0008152,GO:0008168,GO:0008171,GO:0008213,GO:0008276,GO:0008757,GO:0009987,GO:0010340,GO:0016740,GO:0016741,GO:0019538,GO:0030091,GO:0032259,GO:0036211,GO:0043170,GO:0043412,GO:0043414,GO:0044237,GO:0044238,GO:0044260,GO:0044267,GO:0044424,GO:0044464,GO:0051998,GO:0071704,GO:…	2.1.1.77	ko:K00573						2FSTZ@200643,3XJRJ@558415,4NFCU@976,COG2518@1,COG2518@2	Cytoplasmic	9.97
DFE_BAC_00506	CDS	126				hypothetical protein													Unknown	2
DFE_BAC_00507	CDS	495				hypothetical protein	C	Haem-binding domain										4NSE3@976,COG2010@1,COG2010@2	CytoplasmicMembrane	9.82
DFE_BAC_00508	CDS	279				hypothetical protein													Unknown	2
DFE_BAC_00509	CDS	393	hyuA	3.5.2.-		D-phenylhydantoinase	F	dihydroorotase	dht		3.5.2.2	ko:K01464	ko00240,ko00410,ko00770,ko00983,ko01100,map00240,map00410,map00770,map00983,map01100	M00046	R02269,R03055,R08227	RC00632,RC00680		1MW10@1224,1RMQC@1236,45ZQS@72273,COG0044@1,COG0044@2	Cytoplasmic	9.26
DFE_BAC_00510	CDS	675	dht	3.5.2.2	COG0044	D-hydantoinase/dihydropyrimidinase	F	PFAM amidohydrolase	dht		3.5.2.2	ko:K01464	ko00240,ko00410,ko00770,ko00983,ko01100,map00240,map00410,map00770,map00983,map01100	M00046	R02269,R03055,R08227	RC00632,RC00680		1TP8C@1239,249W6@186801,36EQM@31979,COG0044@1,COG0044@2	Cytoplasmic	9.97
DFE_BAC_00511	CDS	1233	ygeW	2.1.3.-	COG0078	Putative carbamoyltransferase YgeW	E	Belongs to the ATCase OTCase family	ygeW	GO:0000050,GO:0005575,GO:0005622,GO:0005623,GO:0005737,GO:0006807,GO:0008150,GO:0008152,GO:0009058,GO:0009987,GO:0019627,GO:0034641,GO:0043603,GO:0043604,GO:0044237,GO:0044238,GO:0044249,GO:0044271,GO:0044281,GO:0044424,GO:0044464,GO:0071704,GO:0071941,GO:1901564,GO:1901566,GO:1901576	2.1.3.3	ko:K00611	ko00220,ko01100,ko01110,ko01130,ko01230,map00220,map01100,map01110,map01130,map01230	M00029,M00844	R01398	RC00096		1N4DE@1224,1RSHV@1236,COG0078@1,COG0078@2	Cytoplasmic	9.97
DFE_BAC_00512	CDS	1200	dapE	3.5.1.18		Succinyl-diaminopimelate desuccinylase	E	Peptidase dimerisation domain										1TR99@1239,248DC@186801,267KB@186813,COG0624@1,COG0624@2	Cytoplasmic	9.97
DFE_BAC_00513	CDS	1404				hypothetical protein	F	CO dehydrogenase flavoprotein C-terminal domain	xdhA		1.17.1.4,1.2.5.3	ko:K03518,ko:K13481,ko:K13482	ko00230,ko01100,ko01120,map00230,map01100,map01120	M00546	R01768,R02103,R11168	RC00143,RC02800		47N48@768503,4NI8H@976,COG4630@1,COG4630@2	Cytoplasmic	9.97
DFE_BAC_00514	CDS	372	mop	1.2.99.7		Aldehyde oxidoreductase	F	Aldehyde oxidase and xanthine dehydrogenase, a/b hammerhead domain	xdhB		1.17.1.4	ko:K13482	ko00230,ko01100,ko01120,map00230,map01100,map01120	M00546	R01768,R02103	RC00143		1IJWR@117743,4PMEG@976,COG4631@1,COG4631@2	Unknown	2
DFE_BAC_00515	CDS	1869	xdhA	1.17.1.4	COG1529	Putative xanthine dehydrogenase molybdenum-binding subunit XdhA	F	Aldehyde oxidase and xanthine dehydrogenase, a/b hammerhead domain	xdhB		1.17.1.4	ko:K13482	ko00230,ko01100,ko01120,map00230,map01100,map01120	M00546	R01768,R02103	RC00143		47KPG@768503,4PMEG@976,COG4631@1,COG4631@2	Cytoplasmic	8.96
DFE_BAC_00516	CDS	363	ygfK_1		COG0493	Putative oxidoreductase YgfK	C	FAD-dependent pyridine nucleotide-disulphide oxidoreductase	ygfK	GO:0003674,GO:0003824,GO:0005488,GO:0005506,GO:0005575,GO:0005622,GO:0005623,GO:0005737,GO:0008150,GO:0008152,GO:0016491,GO:0043167,GO:0043169,GO:0044424,GO:0044464,GO:0046872,GO:0046914,GO:0055114	1.97.1.9	ko:K12527	ko00450,map00450		R07229	RC02420		2GF1T@200930,COG0493@1,COG0493@2	Unknown	2
DFE_BAC_00517	CDS	2844	ygfK_2		COG0493	Putative oxidoreductase YgfK	C	FAD-dependent pyridine nucleotide-disulphide oxidoreductase	ygfK	GO:0003674,GO:0003824,GO:0005488,GO:0005506,GO:0005575,GO:0005622,GO:0005623,GO:0005737,GO:0008150,GO:0008152,GO:0016491,GO:0043167,GO:0043169,GO:0044424,GO:0044464,GO:0046872,GO:0046914,GO:0055114	1.97.1.9	ko:K12527	ko00450,map00450		R07229	RC02420		2GF1T@200930,COG0493@1,COG0493@2	Cytoplasmic	9.97
DFE_BAC_00518	CDS	1506				hypothetical protein	E	Pyridoxal-phosphate dependent enzyme			2.5.1.47,6.2.1.30	ko:K01738,ko:K01912	ko00270,ko00360,ko00920,ko01100,ko01110,ko01120,ko01130,ko01200,ko01230,ko05111,map00270,map00360,map00920,map01100,map01110,map01120,map01130,map01200,map01230,map05111	M00021	R00897,R02539,R03601,R04859	RC00004,RC00014,RC00020,RC02814,RC02821		2NNZI@2323,COG0031@1,COG0031@2	Cytoplasmic	8.96
DFE_BAC_00519	CDS	1239				hypothetical protein	E	threonine synthase activity	thrC		4.2.3.1	ko:K01733	ko00260,ko00750,ko01100,ko01110,ko01120,ko01230,map00260,map00750,map01100,map01110,map01120,map01230	M00018	R01466,R05086	RC00017,RC00526		COG0498@1,COG0498@2	Cytoplasmic	9.26
DFE_BAC_00520	CDS	2568				hypothetical protein	C	aldehyde oxidase and xanthine dehydrogenase, a b hammerhead	xdh		1.17.1.4,1.3.99.16	ko:K00087,ko:K07302	ko00230,ko01100,ko01120,map00230,map01100,map01120	M00546	R01768,R02103	RC00143		1MUEA@1224,2WIYV@28221,42MER@68525,COG1529@1,COG1529@2,COG2080@1,COG2080@2	Cytoplasmic	9.97
DFE_BAC_00521	CDS	1308	ssnA	3.-.-.-	COG0402	Putative aminohydrolase SsnA	F	S-adenosylhomocysteine deaminase activity	ssnA									COG0402@1,COG0402@2	Cytoplasmic	8.96
DFE_BAC_00522	CDS	1416	steT		COG0531	Serine/threonine exchanger SteT	E	Amino acid permease				ko:K03294						1IRQU@117747,4NJPZ@976,COG0531@1,COG0531@2	CytoplasmicMembrane	10
DFE_BAC_00523	CDS	252				hypothetical protein													Unknown	2
DFE_BAC_00524	CDS	1461				hypothetical protein	M	peptidase S41										2FNZE@200643,4NFKJ@976,COG0793@1,COG0793@2	Unknown	2
DFE_BAC_00525	CDS	1746	pepX	3.4.14.11		Xaa-Pro dipeptidyl-peptidase	S	X-Pro dipeptidyl-peptidase C-terminal non-catalytic domain	pepX		3.4.14.11	ko:K01281						1HYGE@117743,4NHGT@976,COG2936@1,COG2936@2	Cytoplasmic	9.26
DFE_BAC_00526	CDS	1758				hypothetical protein	S	cellulase activity										COG4733@1,COG4733@2	OuterMembrane	9.49
DFE_BAC_00527	CDS	2025				hypothetical protein	S	fibronectin type III domain protein										47QM0@768503,4NF8K@976,COG3179@1,COG3179@2	Unknown	2
DFE_BAC_00528	CDS	606				hypothetical protein	S	Fibronectin type III domain										1IU7W@117747,4NF8K@976,COG3179@1,COG3179@2	Extracellular	9.64
DFE_BAC_00529	CDS	225				hypothetical protein													Unknown	2
DFE_BAC_00530	CDS	315				hypothetical protein													Unknown	2
DFE_BAC_00531	CDS	249				hypothetical protein													Unknown	2
DFE_BAC_00532	CDS	324				hypothetical protein													Unknown	2
DFE_BAC_00533	CDS	525				hypothetical protein													Unknown	2
DFE_BAC_00534	CDS	231				hypothetical protein													Unknown	2
DFE_BAC_00535	CDS	414				hypothetical protein													Cytoplasmic	8.96
DFE_BAC_00536	CDS	468				hypothetical protein	O	TIGRFAM hydrogenase maturation protease	hycI	GO:0003674,GO:0003824,GO:0004175,GO:0006464,GO:0006508,GO:0006807,GO:0008150,GO:0008152,GO:0008233,GO:0009987,GO:0010467,GO:0016485,GO:0016787,GO:0019538,GO:0036211,GO:0043170,GO:0043412,GO:0044237,GO:0044238,GO:0044260,GO:0044267,GO:0051604,GO:0070011,GO:0071704,GO:0140096,GO:1901564	3.4.23.51	ko:K08315						2Y0IM@28890,3F3CI@33867,COG0680@1,arCOG04429@2157	Cytoplasmic	8.96
DFE_BAC_00537	CDS	621	ndhI	7.1.1.-		NAD(P)H-quinone oxidoreductase subunit I, chloroplastic	C	NDH-1 shuttles electrons from NADH, via FMN and iron- sulfur (Fe-S) centers, to quinones in the respiratory chain. The immediate electron acceptor for the enzyme in this species is believed to be ubiquinone. Couples the redox reaction to proton translocation (for every two electrons transferred, four hydrogen ions are translocated across the cytoplasmic membrane), and thus conserves the redox ene…				ko:K12143						COG1143@1,COG1143@2	Cytoplasmic	8.96
DFE_BAC_00538	CDS	318	mrpG		COG1320	Na(+)/H(+) antiporter subunit G	P	monovalent cation:proton antiporter activity				ko:K05571						COG1320@1,COG1320@2	CytoplasmicMembrane	10
DFE_BAC_00539	CDS	267				hypothetical protein	P	antiporter activity				ko:K05570						COG2212@1,COG2212@2	CytoplasmicMembrane	10
DFE_BAC_00540	CDS	486	mnhE1		COG1863	Na(+)/H(+) antiporter subunit E1	P	Na H ion antiporter subunit	ehbA			ko:K05569,ko:K14110						2XTHH@28890,3F327@33867,COG1863@1,arCOG03099@2157	CytoplasmicMembrane	10
DFE_BAC_00541	CDS	1542	mrpD		COG0651	Na(+)/H(+) antiporter subunit D	CP	PFAM NADH Ubiquinone plastoquinone (complex I)	nuoN		1.6.5.3	ko:K00343,ko:K05568	ko00190,ko01100,map00190,map01100	M00144	R11945	RC00061		2GE49@200918,COG0651@1,COG0651@2	CytoplasmicMembrane	10
DFE_BAC_00542	CDS	339	mnhC1		COG1006	Na(+)/H(+) antiporter subunit C1	P	PFAM NADH-ubiquinone oxidoreductase chain 4L	mrpC			ko:K05567						3TB60@508458,COG1006@1,COG1006@2	CytoplasmicMembrane	10
DFE_BAC_00543	CDS	438				hypothetical protein	P	Domain related to MnhB subunit of Na+/H+ antiporter	ehbI			ko:K05566,ko:K14118						2440D@183968,2XUEC@28890,COG2111@1,arCOG03079@2157	CytoplasmicMembrane	10
DFE_BAC_00544	CDS	528	mrpA		COG1009	Na(+)/H(+) antiporter subunit A	CP	COG1009 NADH ubiquinone oxidoreductase subunit 5 (chain L) Multisubunit Na H antiporter, MnhA subunit	phaA	GO:0003674,GO:0005215,GO:0005451,GO:0006810,GO:0006811,GO:0006812,GO:0006814,GO:0008150,GO:0008324,GO:0015075,GO:0015077,GO:0015078,GO:0015081,GO:0015291,GO:0015297,GO:0015298,GO:0015299,GO:0015318,GO:0015385,GO:0015491,GO:0015672,GO:0022804,GO:0022857,GO:0022890,GO:0030001,GO:0034220,GO:0035725,GO:0046873,GO:0051179,GO:0051234,GO:0055085,GO:0098655,GO:0098660,GO:0098662,GO:0099516,GO:1902600	1.6.5.3	ko:K00341,ko:K05559,ko:K05565,ko:K05566	ko00190,ko01100,map00190,map01100	M00144	R11945	RC00061	iSB619.SA_RS04630	1TQW4@1239,1ZAZ0@1386,4H9YR@91061,COG1009@1,COG1009@2,COG2111@1,COG2111@2	CytoplasmicMembrane	10
DFE_BAC_00545	CDS	1353	ndhB	7.1.1.-		NAD(P)H-quinone oxidoreductase subunit 2, chloroplastic	C	PFAM NADH Ubiquinone plastoquinone (complex I)				ko:K05565						1QV11@1224,2X7RW@28221,43CGR@68525,COG1009@1,COG1009@2	CytoplasmicMembrane	10
DFE_BAC_00546	CDS	168				hypothetical protein													Unknown	2
DFE_BAC_00547	CDS	201				hypothetical protein													CytoplasmicMembrane	9.86
DFE_BAC_00548	CDS	282				hypothetical protein	C	NADH dehydrogenase										COG3261@1,COG3261@2	Unknown	2
DFE_BAC_00549	CDS	459	nqo4	7.1.1.-	COG0649	NADH-quinone oxidoreductase subunit 4	C	NADH dehydrogenase										COG3261@1,COG3261@2	Cytoplasmic	9.12
DFE_BAC_00550	CDS	387	hycG		COG3260	Formate hydrogenlyase subunit 7	C	4 iron, 4 sulfur cluster binding	echC		1.6.5.3	ko:K00331,ko:K14088,ko:K14105	ko00190,ko01100,map00190,map01100	M00144	R11945	RC00061		COG3260@1,COG3260@2	CytoplasmicMembrane	9.82
DFE_BAC_00551	CDS	933	nuoH	7.1.1.-	COG1005	NADH-quinone oxidoreductase subunit H	C	NDH-1 shuttles electrons from NADH, via FMN and iron- sulfur (Fe-S) centers, to quinones in the respiratory chain. The immediate electron acceptor for the enzyme in this species is believed to be ubiquinone. Couples the redox reaction to proton translocation (for every two electrons transferred, four hydrogen ions are translocated across the cytoplasmic membrane), and thus conserves the redox ene…	nuoH		1.6.5.3	ko:K00337	ko00190,ko01100,map00190,map01100	M00144	R11945	RC00061		1TQNU@1239,25E6Z@186801,36EBY@31979,COG1005@1,COG1005@2	CytoplasmicMembrane	10
DFE_BAC_00552	CDS	492	rsxB_1	7.-.-.-		Ion-translocating oxidoreductase complex subunit B	C	4 iron, 4 sulfur cluster binding	hydN	GO:0003674,GO:0003824,GO:0005575,GO:0005622,GO:0005623,GO:0005737,GO:0006091,GO:0008150,GO:0008152,GO:0009055,GO:0009987,GO:0016491,GO:0022900,GO:0044237,GO:0044424,GO:0044464,GO:0055114		ko:K00196,ko:K05796,ko:K12136,ko:K15827	ko00633,ko00680,ko00720,ko01120,ko01200,map00633,map00680,map00720,map01120,map01200		R07157,R08034	RC00250,RC02800	iAF1260.b2724,iBWG_1329.BWG_2460,iE2348C_1286.E2348C_2989,iEC042_1314.EC042_2918,iECABU_c1320.ECABU_c29950,iECDH10B_1368.ECDH10B_2892,iECDH1ME8569_1439.ECDH1ME8569_2634,iECED1_1282.ECED1_3175,iECO111_1330.ECO111_3444,iECO26_1355.ECO26_3789,iECP_1309.ECP_2687,iECUMN_1333.ECUMN_3046,iETEC_1333.ETEC_2915,iEcDH1_1363.EcDH1_0965,iEcHS_1320.EcHS_A2860,iEcSMS35_1347.EcSMS35_2849,iEcolC_1368.EcolC_0988,i…	COG1142@1,COG1142@2	Cytoplasmic	8.96
DFE_BAC_00553	CDS	825	asrB		COG0543	Anaerobic sulfite reductase subunit B	C	2 iron, 2 sulfur cluster binding	asrB		1.18.1.2,1.19.1.1	ko:K00528,ko:K02823,ko:K16951	ko00240,ko00920,ko01100,ko01120,map00240,map00920,map01100,map01120		R00858,R10146,R10159	RC00065	iHN637.CLJU_RS12555	COG0543@1,COG0543@2	Cytoplasmic	9.97
DFE_BAC_00554	CDS	996				hypothetical protein	C	Belongs to the succinate dehydrogenase fumarate reductase iron-sulfur protein family										COG0479@1,COG0479@2	Cytoplasmic	8.96
DFE_BAC_00555	CDS	687	rex		COG2344	Redox-sensing transcriptional repressor Rex	K	Modulates transcription in response to changes in cellular NADH NAD( ) redox state	rex			ko:K01926						2J89C@203691,COG2344@1,COG2344@2	Cytoplasmic	8.96
DFE_BAC_00556	CDS	2268	hypF	6.2.-.-	COG0068	Carbamoyltransferase HypF	O	Acylphosphatase	hypF	GO:0003674,GO:0003824,GO:0005488,GO:0006464,GO:0006807,GO:0008150,GO:0008152,GO:0008270,GO:0009987,GO:0010467,GO:0016740,GO:0016741,GO:0016743,GO:0019538,GO:0036211,GO:0043167,GO:0043169,GO:0043170,GO:0043412,GO:0044237,GO:0044238,GO:0044260,GO:0044267,GO:0046872,GO:0046914,GO:0046944,GO:0051604,GO:0071704,GO:1901564		ko:K04653,ko:K04656					iAF987.Gmet_0119	22X9I@171551,2FRRN@200643,4NIZ1@976,COG0068@1,COG0068@2	Cytoplasmic	8.96
DFE_BAC_00557	CDS	1284	hypD		COG0409	Hydrogenase maturation factor HypD	O	TIGRFAM hydrogenase expression formation protein HypD	hypD			ko:K04654					iAF987.Gmet_0117	1MU1F@1224,2WJDQ@28221,42M6R@68525,43U45@69541,COG0409@1,COG0409@2	Unknown	2
DFE_BAC_00558	CDS	276				hypothetical protein													Unknown	2
DFE_BAC_00559	CDS	462				hypothetical protein	C	Thioredoxin-like [2Fe-2S] ferredoxin	hoxF		1.12.1.2	ko:K18005						2FXUE@200643,4NHIQ@976,COG1905@1,COG1905@2	Cytoplasmic	9.12
DFE_BAC_00560	CDS	1161	hoxF	1.12.1.2		NAD-reducing hydrogenase HoxS subunit alpha	C	NADH-ubiquinone oxidoreductase-F iron-sulfur binding region	hoxF	GO:0005575,GO:0005622,GO:0005623,GO:0005737,GO:0044424,GO:0044464	1.12.1.2	ko:K18005						2FXDI@200643,3XJ3K@558415,4P09J@976,COG1894@1,COG1894@2	Cytoplasmic	9.97
DFE_BAC_00561	CDS	1803	hndD_1	1.12.1.3	COG3383	NADP-reducing hydrogenase subunit HndD	C	Iron hydrogenase small subunit	nuoG		1.12.1.2,1.12.1.3,1.17.1.9,1.6.5.3	ko:K00123,ko:K00184,ko:K00335,ko:K00336,ko:K18006,ko:K18332	ko00190,ko00630,ko00680,ko01100,ko01120,ko01200,map00190,map00630,map00680,map01100,map01120,map01200	M00144	R00519,R11945	RC00061,RC02796		2FXEU@200643,3XJ7H@558415,4P26W@976,COG1034@1,COG1034@2,COG4624@1,COG4624@2	Unknown	5.41
DFE_BAC_00562	CDS	114				hypothetical protein													Unknown	2
DFE_BAC_00563	CDS	1398				hypothetical protein	S	Belongs to the sodium neurotransmitter symporter (SNF) (TC 2.A.22) family				ko:K03308						1TP6B@1239,2485D@186801,36DFC@31979,COG0733@1,COG0733@2	CytoplasmicMembrane	10
DFE_BAC_00564	CDS	1761				hypothetical protein	E	Psort location CytoplasmicMembrane, score 10.00	dagA	GO:0005575,GO:0005623,GO:0005886,GO:0016020,GO:0044464,GO:0071944		ko:K03310						22XG3@171551,2FMFZ@200643,4NDX7@976,COG1115@1,COG1115@2	CytoplasmicMembrane	10
DFE_BAC_00565	CDS	891				hypothetical protein													CytoplasmicMembrane	10
DFE_BAC_00566	CDS	2721				hypothetical protein	L	SNF2 family N-terminal domain			2.7.11.1	ko:K08282						2FPNU@200643,4NG6P@976,COG0553@1,COG0553@2	Cytoplasmic	8.96
DFE_BAC_00567	CDS	1434	csxA	3.2.1.165	COG3250	Exo-beta-D-glucosaminidase	G	Belongs to the glycosyl hydrolase 2 family										2FNT8@200643,4NE7H@976,COG3250@1,COG3250@2	Unknown	2	GH2(9-473)	GH2	GH2	N
DFE_BAC_00568	CDS	690				hypothetical protein	T	Crp-like helix-turn-helix domain	Z012_05310			ko:K01420,ko:K10914	ko02020,ko02024,ko02025,ko02026,ko05111,map02020,map02024,map02025,map02026,map05111					2FYJM@200643,3XKUA@558415,4PD8S@976,COG0664@1,COG0664@2	Cytoplasmic	8.96
DFE_BAC_00569	CDS	366				hypothetical protein													Unknown	2
DFE_BAC_00570	CDS	459	trxB_1	1.8.1.9		Thioredoxin reductase	C	Belongs to the class-II pyridine nucleotide-disulfide oxidoreductase family	trxB		1.8.1.9	ko:K00384	ko00450,map00450		R02016,R03596,R09372	RC00013,RC02518,RC02873		22WGV@171551,2FMNF@200643,4NEVX@976,COG0492@1,COG0492@2	Cytoplasmic	9.26
DFE_BAC_00571	CDS	351				hypothetical protein	O	Thioredoxin	trxA			ko:K03671	ko04621,ko05418,map04621,map05418					2FUZC@200643,4NWFX@976,COG3118@1,COG3118@2	Cytoplasmic	9.26
DFE_BAC_00572	CDS	240				hypothetical protein													Unknown	2
DFE_BAC_00573	CDS	1248				hypothetical protein	P	TonB dependent receptor										1IJ5T@117743,23HYN@178469,4PKAS@976,COG1629@1,COG1629@2	Unknown	2
DFE_BAC_00574	CDS	309				hypothetical protein													Unknown	2
DFE_BAC_00575	CDS	396				hypothetical protein													Unknown	2
DFE_BAC_00576	CDS	150				hypothetical protein													Unknown	2
DFE_BAC_00577	CDS	801				hypothetical protein	P	TonB-linked outer membrane protein, SusC RagA family										2FMRZ@200643,4NDU8@976,COG1629@1,COG4771@2	Unknown	2
DFE_BAC_00578	CDS	1623				hypothetical protein	S	Susd and RagB outer membrane lipoprotein										1HYU5@117743,23HB2@178469,4NEQC@976,COG4198@1,COG4198@2	Unknown	2
DFE_BAC_00579	CDS	1251				hypothetical protein	S	Putative binding domain, N-terminal										1IFGQ@117743,23I4V@178469,293QI@1,2ZR67@2,4NPXU@976	Unknown	2.5
DFE_BAC_00580	CDS	861				hypothetical protein	G	Belongs to the glycosyl hydrolase family 6			3.2.1.4	ko:K01179	ko00500,ko01100,map00500,map01100		R06200,R11307,R11308			COG5297@1,COG5297@2	Unknown	2.5
DFE_BAC_00581	CDS	903				hypothetical protein													Unknown	2
DFE_BAC_00582	CDS	2049				hypothetical protein	G	Glycosyl hydrolase family 20, domain 2			3.2.1.52	ko:K12373	ko00511,ko00513,ko00520,ko00531,ko00603,ko00604,ko01100,ko04142,map00511,map00513,map00520,map00531,map00603,map00604,map01100,map04142	M00079	R00022,R06004,R11316	RC00049		2FNAR@200643,3XJV8@558415,4NE08@976,COG3525@1,COG3525@2,COG3537@1,COG3537@2	Unknown	5.41	GH20(66-421)	GH20+CBM32	GH20	N
DFE_BAC_00583	CDS	1026				hypothetical protein	S	Domain of unknown function (DUF5009)										2FQUY@200643,4NGKU@976,COG4299@1,COG4299@2	CytoplasmicMembrane	10
DFE_BAC_00584	CDS	165				hypothetical protein													Unknown	2
DFE_BAC_00585	CDS	1158	nagA	3.5.1.25	COG1820	N-acetylglucosamine-6-phosphate deacetylase	G	Belongs to the metallo-dependent hydrolases superfamily. NagA family	nagA		3.5.1.25,3.5.99.6	ko:K01443,ko:K02564	ko00520,ko01100,ko01130,map00520,map01100,map01130		R00765,R02059	RC00163,RC00166,RC00300		1UXPG@1239,26TCN@186822,4HC0A@91061,COG1820@1,COG1820@2	Cytoplasmic	9.97	CE9(44-379)	CE9	CE9	N
DFE_BAC_00586	CDS	1482	sglT_1			Sodium/glucose cotransporter	E	Sodium:solute symporter family				ko:K03307						2G2S7@200643,4NJMV@976,COG0591@1,COG0591@2	CytoplasmicMembrane	10
DFE_BAC_00587	CDS	849	axe1-6A_1		COG2382	Carbohydrate acetyl esterase/feruloyl esterase	G	1,4-alpha-glucan branching enzyme activity	glgE		2.4.1.18,2.4.99.16	ko:K00700,ko:K07214,ko:K16147	ko00500,ko01100,ko01110,map00500,map01100,map01110	M00565	R02110,R09994			COG0296@1,COG0296@2	CytoplasmicMembrane	9.86	CE6(101-195)	CE6	N	Y(1-23)
DFE_BAC_00588	CDS	1605				hypothetical protein	G	Glycosyl hydrolase family 20, catalytic domain										2FRQV@200643,4NFCP@976,COG3525@1,COG3525@2	Cytoplasmic	8.96	GH20(44-319)	GH20	GH20	Y(1-33)
DFE_BAC_00589	CDS	1905				hypothetical protein	S	Heparinase II/III-like protein										COG5360@1,COG5360@2	Unknown	2
DFE_BAC_00590	CDS	702	nagB_1	3.5.99.6		Glucosamine-6-phosphate deaminase	G	Glucosamine-6-phosphate isomerases/6-phosphogluconolactonase	nagB		3.1.1.31,3.5.99.6	ko:K01057,ko:K02564	ko00030,ko00520,ko01100,ko01110,ko01120,ko01130,ko01200,map00030,map00520,map01100,map01110,map01120,map01130,map01200	M00004,M00006,M00008	R00765,R02035	RC00163,RC00537		1V1UT@1239,26R90@186822,4HFPX@91061,COG0363@1,COG0363@2	Unknown	2
DFE_BAC_00591	CDS	588				hypothetical protein	M	COG2335, Secreted and surface protein containing fasciclin-like repeats										4NI9A@976,COG2335@1,COG2335@2	Unknown	2
DFE_BAC_00592	CDS	1392				SusD-like protein P38	S	Pfam:SusD				ko:K21572						2G0G0@200643,4NHT3@976,COG3193@1,COG3193@2	OuterMembrane	9.49
DFE_BAC_00593	CDS	3075				TonB-dependent receptor P39	P	TonB-linked outer membrane protein, SusC RagA family										2FWS8@200643,4P1Z5@976,COG1629@1,COG4771@2	OuterMembrane	9.49
DFE_BAC_00594	CDS	1044	cytR		COG1609	HTH-type transcriptional repressor CytR	K	helix_turn _helix lactose operon repressor				ko:K02529						47TIJ@768503,4NDW6@976,COG1609@1,COG1609@2	Cytoplasmic	9.97
DFE_BAC_00595	CDS	1602				hypothetical protein	I	Psort location OuterMembrane, score				ko:K06076						2FPD4@200643,4NKM1@976,COG2067@1,COG2067@2	OuterMembrane	9.49
DFE_BAC_00596	CDS	681				hypothetical protein													Cytoplasmic	8.96
DFE_BAC_00597	CDS	705	phoU		COG0704	Phosphate-specific transport system accessory protein PhoU	P	PhoU domain	phoU	GO:0003674,GO:0005488,GO:0005515,GO:0005575,GO:0005622,GO:0005623,GO:0005737,GO:0008150,GO:0009892,GO:0010563,GO:0010966,GO:0019220,GO:0019222,GO:0031323,GO:0031324,GO:0032879,GO:0034762,GO:0034763,GO:0034765,GO:0034766,GO:0042802,GO:0042803,GO:0043269,GO:0043271,GO:0044070,GO:0044424,GO:0044464,GO:0045936,GO:0046983,GO:0048519,GO:0048523,GO:0050789,GO:0050794,GO:0051049,GO:0051051,GO:0051174,GO:…		ko:K02039						2G3C4@200643,4NQ6U@976,COG0704@1,COG0704@2	Cytoplasmic	8.96
DFE_BAC_00598	CDS	690	srrA		COG0745	Transcriptional regulatory protein SrrA	T	COG0745 Response regulators consisting of a CheY-like receiver domain and a winged-helix DNA-binding domain										2FMJH@200643,4NG7D@976,COG0745@1,COG0745@2	Cytoplasmic	9.97
DFE_BAC_00599	CDS	771				hypothetical protein	T	ATPase histidine kinase DNA gyrase B HSP90 domain protein	phoR	GO:0000155,GO:0000160,GO:0003674,GO:0003824,GO:0004672,GO:0004673,GO:0004721,GO:0005575,GO:0005623,GO:0005886,GO:0006464,GO:0006468,GO:0006470,GO:0006793,GO:0006796,GO:0006807,GO:0006950,GO:0007154,GO:0007165,GO:0008150,GO:0008152,GO:0009267,GO:0009605,GO:0009987,GO:0009991,GO:0016020,GO:0016021,GO:0016036,GO:0016301,GO:0016310,GO:0016311,GO:0016740,GO:0016772,GO:0016773,GO:0016775,GO:0016787,GO:…	2.7.13.3	ko:K02484,ko:K07636	ko02020,map02020	M00434				2FKYG@200643,4NETP@976,COG5002@1,COG5002@2	Unknown	2
DFE_BAC_00600	CDS	489	phoR	2.7.13.3	COG0642	Alkaline phosphatase synthesis sensor protein PhoR	T	ATPase histidine kinase DNA gyrase B HSP90 domain protein	phoR	GO:0000155,GO:0000160,GO:0003674,GO:0003824,GO:0004672,GO:0004673,GO:0004721,GO:0005575,GO:0005623,GO:0005886,GO:0006464,GO:0006468,GO:0006470,GO:0006793,GO:0006796,GO:0006807,GO:0006950,GO:0007154,GO:0007165,GO:0008150,GO:0008152,GO:0009267,GO:0009605,GO:0009987,GO:0009991,GO:0016020,GO:0016021,GO:0016036,GO:0016301,GO:0016310,GO:0016311,GO:0016740,GO:0016772,GO:0016773,GO:0016775,GO:0016787,GO:…	2.7.13.3	ko:K02484,ko:K07636	ko02020,map02020	M00434				2FKYG@200643,4NETP@976,COG5002@1,COG5002@2	CytoplasmicMembrane	9.82
DFE_BAC_00601	CDS	237				hypothetical protein													Unknown	2
DFE_BAC_00602	CDS	363				hypothetical protein													Unknown	2
DFE_BAC_00603	CDS	555	selD	2.7.9.3		Selenide, water dikinase	E	Synthesizes selenophosphate from selenide and ATP	selD		2.7.9.3	ko:K01008	ko00450,ko01100,map00450,map01100		R03595	RC00002,RC02878		1TQCJ@1239,26UJA@186822,4HB6P@91061,COG0709@1,COG0709@2	Unknown	2
DFE_BAC_00604	CDS	234				hypothetical protein													Unknown	2
DFE_BAC_00605	CDS	99				hypothetical protein													Unknown	2
DFE_BAC_00606	CDS	315				hypothetical protein													Unknown	2
DFE_BAC_00607	CDS	966				hypothetical protein	L	NUDIX domain	nudG	GO:0003674,GO:0003824,GO:0006139,GO:0006259,GO:0006281,GO:0006725,GO:0006807,GO:0006950,GO:0006974,GO:0008150,GO:0008152,GO:0009987,GO:0016787,GO:0033554,GO:0034641,GO:0043170,GO:0044237,GO:0044238,GO:0044260,GO:0046483,GO:0050896,GO:0051716,GO:0071704,GO:0090304,GO:1901360	3.6.1.55,3.6.1.65	ko:K03574,ko:K08320					iE2348C_1286.E2348C_1887,iECP_1309.ECP_1705,iLF82_1304.LF82_1533,iNRG857_1313.NRG857_08815,iPC815.YPO2167,iSSON_1240.SSON_1397	1RCZM@1224,2MF3M@213115,2WPNN@28221,42T10@68525,COG0494@1,COG0494@2	Cytoplasmic	8.96
DFE_BAC_00608	CDS	432				hypothetical protein	V	Type I restriction enzyme R protein N terminus (HSDR_N)										2322A@171551,2FPFZ@200643,4PKFE@976,COG0610@1,COG0610@2	Cytoplasmic	8.96
DFE_BAC_00609	CDS	399			COG0537	putative HIT-like protein	FG	HIT family hydrolase	hit			ko:K02503						22Y7E@171551,2FSRY@200643,4NQ4X@976,COG0537@1,COG0537@2	Cytoplasmic	9.97
DFE_BAC_00610	CDS	804	greA			Transcription elongation factor GreA	K	Necessary for efficient RNA polymerase transcription elongation past template-encoded arresting sites. The arresting sites in DNA have the property of trapping a certain fraction of elongating RNA polymerases that pass through, resulting in locked ternary complexes. Cleavage of the nascent transcript by cleavage factors such as GreA or GreB allows the resumption of elongation from the new 3'termi…	greA			ko:K03624						2FPFU@200643,4NNH6@976,COG0782@1,COG0782@2	Cytoplasmic	9.97
DFE_BAC_00611	CDS	183				hypothetical protein													Unknown	2
DFE_BAC_00612	CDS	330				hypothetical protein													Unknown	2
DFE_BAC_00613	CDS	207				hypothetical protein													Unknown	2
DFE_BAC_00614	CDS	1416	ahcY	3.3.1.1		Adenosylhomocysteinase	H	May play a key role in the regulation of the intracellular concentration of adenosylhomocysteine	ahcY	GO:0000096,GO:0000098,GO:0000166,GO:0003674,GO:0003824,GO:0004013,GO:0005488,GO:0005515,GO:0005575,GO:0005576,GO:0005618,GO:0005622,GO:0005623,GO:0005737,GO:0005829,GO:0005886,GO:0006082,GO:0006139,GO:0006520,GO:0006534,GO:0006555,GO:0006575,GO:0006725,GO:0006732,GO:0006790,GO:0006807,GO:0008150,GO:0008152,GO:0009056,GO:0009063,GO:0009066,GO:0009068,GO:0009069,GO:0009087,GO:0009116,GO:0009119,GO:…	3.3.1.1	ko:K01251	ko00270,ko01100,map00270,map01100	M00035	R00192,R04936	RC00056,RC00069,RC01161,RC01243		22W9Y@171551,2FPWZ@200643,4NEKE@976,COG0499@1,COG0499@2	Cytoplasmic	9.97
DFE_BAC_00615	CDS	363	ribF_1		COG0196	Bifunctional riboflavin kinase/FMN adenylyltransferase	H	Belongs to the ribF family	ribF		2.7.1.26,2.7.7.2	ko:K07011,ko:K11753	ko00740,ko01100,ko01110,map00740,map01100,map01110	M00125	R00161,R00549	RC00002,RC00017		47JNP@768503,4NEI9@976,COG0196@1,COG0196@2	Cytoplasmic	9.97
DFE_BAC_00616	CDS	597	ribF_2			Bifunctional riboflavin kinase/FMN adenylyltransferase	H	FAD synthetase	ribF		2.7.1.26,2.7.7.2	ko:K07011,ko:K11753	ko00740,ko01100,ko01110,map00740,map01100,map01110	M00125	R00161,R00549	RC00002,RC00017		22UJJ@171550,2FM7A@200643,4NEI9@976,COG0196@1,COG0196@2	Cytoplasmic	9.97
DFE_BAC_00617	CDS	642				hypothetical protein												2E4RS@1,32ZKA@2,47RDU@768503,4NVN5@976	Cytoplasmic	8.96
DFE_BAC_00618	CDS	2736				hypothetical protein	P	PFAM TonB-dependent Receptor Plug										47K68@768503,4NF4B@976,COG1629@1,COG4771@2	Unknown	4.72
DFE_BAC_00619	CDS	360				hypothetical protein	S	Domain of unknown function (DUF4249)										28I8D@1,2ZBHJ@2,47KUP@768503,4NHI9@976	Unknown	2
DFE_BAC_00620	CDS	804				hypothetical protein	S	Domain of unknown function (DUF4249)										28I8D@1,2Z8B7@2,47NIB@768503,4NM23@976	Unknown	2
DFE_BAC_00621	CDS	357				hypothetical protein													Unknown	2
DFE_BAC_00622	CDS	2148				hypothetical protein	S	Large extracellular alpha-helical protein										47M8I@768503,4NGYZ@976,COG2373@1,COG2373@2	CytoplasmicMembrane	9.82
DFE_BAC_00623	CDS	2022	glgB_1	2.4.1.18		1,4-alpha-glucan branching enzyme GlgB	G	1,4-alpha-glucan branching enzyme	glgB		2.4.1.18	ko:K00700	ko00500,ko01100,ko01110,map00500,map01100,map01110	M00565	R02110			2FMTG@200643,4AKAA@815,4NECZ@976,COG0296@1,COG0296@2	Unknown	5.95	GH13_8(216-507)	GH13+CBM48	CBM48+GH13_8	N
DFE_BAC_00624	CDS	1038	glgP_1	2.4.1.1	COG0058	Glycogen phosphorylase	G	alpha-glucan phosphorylase	glgP		2.4.1.1,2.4.1.11,2.4.1.8	ko:K00688,ko:K00691,ko:K16153	ko00500,ko01100,ko01110,ko02026,ko04217,ko04910,ko04922,ko04931,map00500,map01100,map01110,map02026,map04217,map04910,map04922,map04931		R00292,R01555,R02111	RC00005,RC00049		2FNN5@200643,4NGR1@976,COG0058@1,COG0058@2	Cytoplasmic	8.96	N	GT35	GT35	N
DFE_BAC_00625	CDS	930	glgP_2	2.4.1.1	COG0058	Glycogen phosphorylase	G	alpha-glucan phosphorylase	glgP		2.4.1.1,2.4.1.11,2.4.1.8	ko:K00688,ko:K00691,ko:K16153	ko00500,ko01100,ko01110,ko02026,ko04217,ko04910,ko04922,ko04931,map00500,map01100,map01110,map02026,map04217,map04910,map04922,map04931		R00292,R01555,R02111	RC00005,RC00049		2FNN5@200643,4NGR1@976,COG0058@1,COG0058@2	Cytoplasmic	8.96
DFE_BAC_00626	CDS	2022	glgB_2	2.4.1.18		1,4-alpha-glucan branching enzyme GlgB	G	1,4-alpha-glucan branching enzyme	glgB		2.4.1.18	ko:K00700	ko00500,ko01100,ko01110,map00500,map01100,map01110	M00565	R02110			2FMTG@200643,4AKAA@815,4NECZ@976,COG0296@1,COG0296@2	Unknown	5.95	GH13_8(216-507)	GH13+CBM48	CBM48+GH13_8	N
DFE_BAC_00627	CDS	1761				hypothetical protein	S	Large extracellular alpha-helical protein										47M8I@768503,4NGYZ@976,COG2373@1,COG2373@2	CytoplasmicMembrane	9.82
DFE_BAC_00628	CDS	738				hypothetical protein	S	Large extracellular alpha-helical protein										47M8I@768503,4NGYZ@976,COG2373@1,COG2373@2	Unknown	2.5
DFE_BAC_00629	CDS	1173				hypothetical protein	S	Domain of unknown function (DUF4249)										28I8D@1,2FQ8C@200643,2Z8B7@2,4NM23@976	Cytoplasmic	8.96
DFE_BAC_00630	CDS	2736				hypothetical protein	P	PFAM TonB-dependent Receptor Plug										47K68@768503,4NF4B@976,COG1629@1,COG4771@2	Unknown	4.72
DFE_BAC_00631	CDS	396				hypothetical protein													Cytoplasmic	8.96
DFE_BAC_00632	CDS	639	deoC	4.1.2.4	COG0274	Deoxyribose-phosphate aldolase	F	Catalyzes a reversible aldol reaction between acetaldehyde and D-glyceraldehyde 3-phosphate to generate 2-deoxy- D-ribose 5-phosphate	deoC		4.1.2.4	ko:K01619	ko00030,map00030		R01066	RC00436,RC00437		2FMTH@200643,4NGE3@976,COG0274@1,COG0274@2	Cytoplasmic	9.97
DFE_BAC_00633	CDS	861				hypothetical protein													CytoplasmicMembrane	10
DFE_BAC_00634	CDS	756				hypothetical protein	H	Uroporphyrinogen-III synthase HemD	hemD		2.1.1.107,2.5.1.61,4.2.1.75	ko:K01719,ko:K01749,ko:K13542	ko00860,ko01100,ko01110,ko01120,map00860,map01100,map01110,map01120	M00121	R00084,R03165,R03194	RC00003,RC00871,RC01861,RC02317		2FMX9@200643,3XIXK@558415,4NEQ3@976,COG1587@1,COG1587@2	Cytoplasmic	8.96
DFE_BAC_00635	CDS	393	rnpA	3.1.26.5		Ribonuclease P protein component	J	RNaseP catalyzes the removal of the 5'-leader sequence from pre-tRNA to produce the mature 5'-terminus. It can also cleave other RNA substrates such as 4.5S RNA. The protein component plays an auxiliary but essential role in vivo by binding to the 5'-leader sequence and broadening the substrate specificity of the ribozyme	rnpA	GO:0000966,GO:0001682,GO:0003674,GO:0003676,GO:0003723,GO:0003824,GO:0004518,GO:0004519,GO:0004521,GO:0004526,GO:0004540,GO:0004549,GO:0005488,GO:0005575,GO:0005622,GO:0005623,GO:0005634,GO:0005655,GO:0005730,GO:0006139,GO:0006396,GO:0006399,GO:0006725,GO:0006807,GO:0008033,GO:0008150,GO:0008152,GO:0009987,GO:0010467,GO:0016070,GO:0016787,GO:0016788,GO:0016891,GO:0016893,GO:0030677,GO:0030681,GO:…	3.1.26.5	ko:K03536,ko:K08998						2FUKM@200643,4AQZF@815,4NUMM@976,COG0594@1,COG0594@2	Unknown	2
DFE_BAC_00636	CDS	1689				hypothetical protein	M	tail specific protease	prc		3.4.21.102	ko:K03797						2FM0W@200643,3XIQ1@558415,4NDWU@976,COG0793@1,COG0793@2	CytoplasmicMembrane	7.88
DFE_BAC_00637	CDS	402				hypothetical protein	H	MoaE protein	moaE	GO:0003674,GO:0003824,GO:0005575,GO:0005622,GO:0005623,GO:0005737,GO:0005829,GO:0006139,GO:0006163,GO:0006725,GO:0006732,GO:0006753,GO:0006793,GO:0006796,GO:0006807,GO:0008150,GO:0008152,GO:0009058,GO:0009116,GO:0009117,GO:0009119,GO:0009141,GO:0009144,GO:0009150,GO:0009199,GO:0009205,GO:0009259,GO:0009987,GO:0016740,GO:0016782,GO:0016783,GO:0018130,GO:0019538,GO:0019637,GO:0019693,GO:0030366,GO:…	2.8.1.12	ko:K03635,ko:K21142	ko00790,ko01100,ko04122,map00790,map01100,map04122		R09395	RC02507		1I24D@117743,3HI75@358033,4NP1X@976,COG0314@1,COG0314@2	Cytoplasmic	9.26
DFE_BAC_00638	CDS	240				hypothetical protein													Unknown	2
DFE_BAC_00639	CDS	2922	polA	2.7.7.7	COG0258	DNA polymerase I	L	In addition to polymerase activity, this DNA polymerase exhibits 5'-3' exonuclease activity	polA	GO:0003674,GO:0003824,GO:0003887,GO:0004518,GO:0004527,GO:0005575,GO:0005622,GO:0005623,GO:0005737,GO:0006139,GO:0006259,GO:0006260,GO:0006261,GO:0006281,GO:0006725,GO:0006807,GO:0006950,GO:0006974,GO:0008150,GO:0008152,GO:0008409,GO:0009058,GO:0009059,GO:0009987,GO:0016740,GO:0016772,GO:0016779,GO:0016787,GO:0016788,GO:0018130,GO:0019438,GO:0033554,GO:0034061,GO:0034641,GO:0034645,GO:0034654,GO:…	2.7.7.7	ko:K02335	ko00230,ko00240,ko01100,ko03030,ko03410,ko03420,ko03440,map00230,map00240,map01100,map03030,map03410,map03420,map03440		R00375,R00376,R00377,R00378	RC02795		2FM8X@200643,4NDVA@976,COG0258@1,COG0258@2,COG0749@1,COG0749@2	Cytoplasmic	9.97
DFE_BAC_00640	CDS	450				hypothetical protein	H	6-pyruvoyl tetrahydropterin synthase	queD		4.1.2.50,4.2.3.12	ko:K01737	ko00790,ko01100,map00790,map01100	M00842,M00843	R04286,R09959	RC01117,RC02846,RC02847		22UI1@171550,2FU4Q@200643,4NM8H@976,COG0720@1,COG0720@2	Unknown	2
DFE_BAC_00641	CDS	1644	fadD3	6.2.1.41	COG0318	3-[(3aS,4S,7aS)-7a-methyl-1,5-dioxo-octahydro-1H-inden-4-yl]propanoyl:CoA ligase	I	Long-chain acyl-CoA synthetase			6.2.1.3	ko:K01897	ko00061,ko00071,ko01100,ko01212,ko02024,ko03320,ko04146,ko04216,ko04714,ko04920,map00061,map00071,map01100,map01212,map02024,map03320,map04146,map04216,map04714,map04920	M00086	R01280	RC00004,RC00014		2FR3T@200643,4NEA4@976,COG1022@1,COG1022@2	CytoplasmicMembrane	7.88
DFE_BAC_00642	CDS	663	lspA	3.4.23.36		Lipoprotein signal peptidase	MU	Signal peptidase (SPase) II	lspA		3.4.23.36	ko:K03101	ko03060,map03060					2FS30@200643,3XJD6@558415,4NEZN@976,COG0597@1,COG0597@2	CytoplasmicMembrane	9.82
DFE_BAC_00643	CDS	222				hypothetical protein													Unknown	2
DFE_BAC_00644	CDS	423				hypothetical protein													Unknown	2
DFE_BAC_00645	CDS	141				hypothetical protein													Unknown	2
DFE_BAC_00646	CDS	306				hypothetical protein													Unknown	2
DFE_BAC_00647	CDS	270				hypothetical protein	O	Peroxiredoxin	osmC			ko:K04063						1I2YF@117743,4NQKB@976,COG1764@1,COG1764@2	Unknown	2
DFE_BAC_00648	CDS	246				hypothetical protein													Unknown	2.5
DFE_BAC_00649	CDS	369				hypothetical protein													Unknown	2
DFE_BAC_00650	CDS	186				hypothetical protein	S	Dihydroxyacetone kinase family	yfhG			ko:K07030						2FUZ2@200643,4NXDG@976,COG1307@1,COG1307@2,COG1461@1,COG1461@2	Unknown	2
DFE_BAC_00651	CDS	720				hypothetical protein													Cytoplasmic	8.96
DFE_BAC_00652	CDS	345				hypothetical protein	S	3-oxo-5-alpha-steroid 4-dehydrogenase	yfhH		1.3.1.22	ko:K12343	ko00140,map00140		R02208,R02497,R08954,R10242	RC00145		2FWRU@200643,4NJXA@976,COG3752@1,COG3752@2	CytoplasmicMembrane	9.82
DFE_BAC_00653	CDS	2151		3.4.21.26		Prolyl endopeptidase	E	Prolyl endopeptidase	pep		3.4.21.26	ko:K01322	ko04614,map04614					1HX9V@117743,4NFJS@976,COG1505@1,COG1505@2	Periplasmic	9.44
DFE_BAC_00654	CDS	477				hypothetical protein	Q	Uncharacterized conserved protein (DUF2358)			3.3.2.8	ko:K10533	ko00903,map00903		R05784,R09387	RC01473,RC02519		2JAE9@203691,COG4308@1,COG4308@2	Cytoplasmic	8.96
DFE_BAC_00655	CDS	684				hypothetical protein	M	Outer membrane protein beta-barrel domain										1IG2X@117743,406KW@61432,4PJMJ@976,COG3637@1,COG3637@2	CytoplasmicMembrane	9.86
DFE_BAC_00656	CDS	969				hypothetical protein	IQ	Dehydrogenase										2GCF7@200918,COG1028@1,COG1028@2	Cytoplasmic	8.96
DFE_BAC_00657	CDS	1596				hypothetical protein	Q	Flavin containing amine oxidoreductase			1.3.99.23,5.2.1.13	ko:K09516,ko:K09835	ko00830,ko00906,ko01100,ko01110,map00830,map00906,map01100,map01110	M00097	R07163,R07512	RC01835,RC01960		2GDP7@200918,COG1233@1,COG1233@2	Cytoplasmic	8.96
DFE_BAC_00658	CDS	936	tri1_3	3.2.2.19	COG1397	ADP-ribosylarginine hydrolase Tri1	O	PFAM ADP-ribosylation Crystallin J1	draG		3.2.2.24	ko:K05521						1IP7U@117747,4NF7H@976,COG1397@1,COG1397@2	Cytoplasmic	8.96
DFE_BAC_00659	CDS	642				hypothetical protein	I	Psort location CytoplasmicMembrane, score			3.1.3.27,3.1.3.4,3.1.3.81,3.6.1.27	ko:K01096,ko:K19302	ko00550,ko00564,ko01100,map00550,map00564,map01100		R02029,R05627	RC00002,RC00017		2FND7@200643,4ANYJ@815,4NQ5M@976,COG0671@1,COG0671@2	CytoplasmicMembrane	9.82
DFE_BAC_00660	CDS	633				hypothetical protein	S	Calcineurin-like phosphoesterase superfamily domain				ko:K07096						1IS60@117747,4NNRJ@976,COG2129@1,COG2129@2	Cytoplasmic	8.96
DFE_BAC_00661	CDS	1524				hypothetical protein	S	Domain of unknown function (DUF1846)	XK27_07020									2NQM9@2323,COG4868@1,COG4868@2	Cytoplasmic	8.96
DFE_BAC_00662	CDS	825				hypothetical protein	U	WD40-like Beta Propeller Repeat			4.6.1.13	ko:K01771	ko00562,map00562		R03332	RC00017,RC00425		47QV9@768503,4NQIN@976,COG0823@1,COG0823@2	Unknown	2
DFE_BAC_00663	CDS	912				hypothetical protein													Unknown	2.5
DFE_BAC_00664	CDS	1500				hypothetical protein	G	Pectinesterase			3.1.1.11	ko:K01051,ko:K10297	ko00040,ko01100,map00040,map01100	M00081	R02362	RC00460,RC00461		47M0T@768503,4NEEI@976,COG4677@1,COG4677@2,COG4733@1,COG4733@2	Extracellular	10	PL9_1(15-378)	PL9	N	N
DFE_BAC_00665	CDS	294				hypothetical protein												2Y533@28890,arCOG06793@1,arCOG06793@2157	Unknown	2
DFE_BAC_00666	CDS	717				hypothetical protein	V	Fibrobacter succinogenes major domain (Fib_succ_major)										1FEZD@1090,COG1680@1,COG1680@2	Unknown	2
DFE_BAC_00667	CDS	372				hypothetical protein	S	Thiol-disulfide oxidoreductase DCC	yuxK									1V7DJ@1239,26YKY@186822,4HIUD@91061,COG3011@1,COG3011@2	Unknown	2
DFE_BAC_00668	CDS	183				hypothetical protein													Unknown	2
DFE_BAC_00669	CDS	330				hypothetical protein	KT	HD domain	spoT		2.7.6.5,3.1.7.2	ko:K00951,ko:K01139	ko00230,map00230		R00336,R00429	RC00002,RC00078		47RJT@768503,4NP45@976,COG0317@1,COG0317@2	Unknown	2
DFE_BAC_00670	CDS	408				hypothetical protein													Periplasmic	9.83
DFE_BAC_00671	CDS	615				hypothetical protein													Unknown	2
DFE_BAC_00672	CDS	609				hypothetical protein													CytoplasmicMembrane	10
DFE_BAC_00673	CDS	642				hypothetical protein													CytoplasmicMembrane	10
DFE_BAC_00674	CDS	171				hypothetical protein													Unknown	2
DFE_BAC_00675	CDS	426				hypothetical protein													Unknown	2
DFE_BAC_00676	CDS	144				hypothetical protein	M	Pfam C-terminal domain of CHU protein family										1IJKA@117743,4NMB8@976,COG1361@1,COG1361@2,COG2304@1,COG2304@2,COG4932@1,COG4932@2	Unknown	2
DFE_BAC_00677	CDS	1791				hypothetical protein	U	Large extracellular alpha-helical protein										1HWKJ@117743,4PKD0@976,COG2304@1,COG2304@2,COG3391@1,COG3391@2	Unknown	2
DFE_BAC_00678	CDS	228				hypothetical protein	M	Pfam C-terminal domain of CHU protein family										1IJKA@117743,4NMB8@976,COG1361@1,COG1361@2,COG2304@1,COG2304@2,COG4932@1,COG4932@2	Unknown	2
DFE_BAC_00679	CDS	1350				hypothetical protein	U	Large extracellular alpha-helical protein										1HWKJ@117743,4PKD0@976,COG2304@1,COG2304@2,COG3391@1,COG3391@2	Unknown	2
DFE_BAC_00680	CDS	672				hypothetical protein	NU	bacterial-type flagellum-dependent cell motility										COG1572@1,COG1572@2,COG3210@1,COG3210@2,COG3291@1,COG3291@2	Unknown	2
DFE_BAC_00681	CDS	1146				hypothetical protein	O	SprB repeat										47MNQ@768503,4NDZC@976,COG3291@1,COG3291@2	Unknown	2
DFE_BAC_00682	CDS	306				hypothetical protein													Unknown	2
DFE_BAC_00683	CDS	498				hypothetical protein	M	Repeats in polycystic kidney disease 1 (PKD1) and other proteins										1HY1V@117743,2P0KB@237,4NDZC@976,COG3291@1,COG3291@2	CytoplasmicMembrane	9.82
DFE_BAC_00684	CDS	810				hypothetical protein	S	metallopeptidase activity										COG3209@1,COG3209@2,COG3291@1,COG3291@2	Unknown	2
DFE_BAC_00685	CDS	711				hypothetical protein	M	Type IX secretion system membrane protein PorP/SprF										1ISEP@117747,4NM6Q@976,COG3064@1,COG3064@2	Unknown	2
DFE_BAC_00686	CDS	897				hypothetical protein	H	Methyltransferase domain protein										2FPTZ@200643,4AN7E@815,4NGVF@976,COG2227@1,COG2227@2	Unknown	2
DFE_BAC_00687	CDS	1416				hypothetical protein	S	Psort location CytoplasmicMembrane, score 10.00										2FMKE@200643,4NEE5@976,COG4485@1,COG4485@2	CytoplasmicMembrane	10
DFE_BAC_00688	CDS	1266				hypothetical protein	S	Psort location CytoplasmicMembrane, score 10.00										2FMKE@200643,4NEE5@976,COG4485@1,COG4485@2	CytoplasmicMembrane	10
DFE_BAC_00689	CDS	315				hypothetical protein	H	Methyltransferase domain protein										2FPTZ@200643,4AN7E@815,4NGVF@976,COG2227@1,COG2227@2	Unknown	2
DFE_BAC_00690	CDS	282				hypothetical protein	H	Methyltransferase domain protein										2FPTZ@200643,4AN7E@815,4NGVF@976,COG2227@1,COG2227@2	Unknown	2
DFE_BAC_00691	CDS	714				hypothetical protein	M	Type IX secretion system membrane protein PorP/SprF										47P6I@768503,4NM6Q@976,COG3064@1,COG3064@2	CytoplasmicMembrane	9.82
DFE_BAC_00692	CDS	738				hypothetical protein	S	metallopeptidase activity										COG3209@1,COG3209@2,COG3291@1,COG3291@2	Unknown	2
DFE_BAC_00693	CDS	894				hypothetical protein	O	SprB repeat										47MNQ@768503,4NDZC@976,COG3209@1,COG3209@2,COG3291@1,COG3291@2	Unknown	2
DFE_BAC_00694	CDS	648				hypothetical protein	O	SprB repeat										47MNQ@768503,4NDZC@976,COG3291@1,COG3291@2	Unknown	2
DFE_BAC_00695	CDS	738				hypothetical protein													Unknown	2
DFE_BAC_00696	CDS	459				hypothetical protein	M	Pfam C-terminal domain of CHU protein family										1IJKA@117743,4NMB8@976,COG1361@1,COG1361@2,COG2304@1,COG2304@2,COG4932@1,COG4932@2	Unknown	2
DFE_BAC_00697	CDS	243				hypothetical protein	M	Pfam C-terminal domain of CHU protein family										1IJKA@117743,4NMB8@976,COG1361@1,COG1361@2,COG2304@1,COG2304@2,COG4932@1,COG4932@2	Unknown	2
DFE_BAC_00698	CDS	285				hypothetical protein	M	Pfam C-terminal domain of CHU protein family										1IJKA@117743,4NMB8@976,COG1361@1,COG1361@2,COG2304@1,COG2304@2,COG4932@1,COG4932@2	Unknown	2
DFE_BAC_00699	CDS	825				hypothetical protein	K	Helix-turn-helix XRE-family like proteins										4PN2S@976,COG1476@1,COG1476@2	Cytoplasmic	8.96
DFE_BAC_00700	CDS	1245	dinB	2.7.7.7	COG0389	DNA polymerase IV	L	impB/mucB/samB family	dinB	GO:0000731,GO:0003674,GO:0003824,GO:0003887,GO:0005575,GO:0005622,GO:0005623,GO:0005737,GO:0006139,GO:0006259,GO:0006281,GO:0006301,GO:0006725,GO:0006807,GO:0006950,GO:0006974,GO:0007154,GO:0008150,GO:0008152,GO:0009058,GO:0009059,GO:0009432,GO:0009605,GO:0009987,GO:0009991,GO:0016740,GO:0016772,GO:0016779,GO:0018130,GO:0019438,GO:0019985,GO:0031668,GO:0033554,GO:0034061,GO:0034641,GO:0034645,GO:…	2.7.7.7	ko:K02346						2G2UA@200643,3XJ3J@558415,4NE9N@976,COG0389@1,COG0389@2	Cytoplasmic	9.97
DFE_BAC_00701	CDS	3075	dnaE2	2.7.7.7		Error-prone DNA polymerase	L	DNA polymerase alpha chain like domain	dnaE-2		2.7.7.7	ko:K02337,ko:K14162	ko00230,ko00240,ko01100,ko03030,ko03430,ko03440,map00230,map00240,map01100,map03030,map03430,map03440	M00260	R00375,R00376,R00377,R00378	RC02795		2FW95@200643,3XIXS@558415,4NE2R@976,COG0587@1,COG0587@2	Cytoplasmic	9.97
DFE_BAC_00702	CDS	2172	spoT	3.1.7.2	COG0317	Guanosine-3',5'-bis(diphosphate) 3'-pyrophosphohydrolase	KT	In eubacteria ppGpp (guanosine 3'-diphosphate 5-' diphosphate) is a mediator of the stringent response that coordinates a variety of cellular activities in response to changes in nutritional abundance	relA		2.7.6.5,3.1.7.2	ko:K00951,ko:K01139	ko00230,map00230		R00336,R00429	RC00002,RC00078		2FKYN@200643,4NESY@976,COG0317@1,COG0317@2	Cytoplasmic	8.96
DFE_BAC_00703	CDS	822	sadH	1.-.-.-		Putative oxidoreductase SadH	S	Belongs to the short-chain dehydrogenases reductases (SDR) family										22U7X@171550,2FSDE@200643,4PKGY@976,COG4221@1,COG4221@2	Cytoplasmic	9.26
DFE_BAC_00704	tRNA	74				tRNA-Lys(ttt)
DFE_BAC_00705	CDS	471	asnC		COG1522	Regulatory protein AsnC	K	helix_turn_helix ASNC type	asnC	GO:0001101,GO:0003674,GO:0003676,GO:0003677,GO:0003700,GO:0005488,GO:0006355,GO:0008150,GO:0009889,GO:0009890,GO:0009891,GO:0009892,GO:0009893,GO:0010033,GO:0010243,GO:0010468,GO:0010556,GO:0010557,GO:0010558,GO:0010604,GO:0010605,GO:0010628,GO:0010629,GO:0016597,GO:0019219,GO:0019222,GO:0031323,GO:0031324,GO:0031325,GO:0031326,GO:0031327,GO:0031328,GO:0031406,GO:0036094,GO:0042221,GO:0043167,GO:…		ko:K03718						2FPN5@200643,3XJB2@558415,4NMEN@976,COG1522@1,COG1522@2	Cytoplasmic	9.97
DFE_BAC_00706	CDS	915	pyrD	1.3.1.14	COG0167	Dihydroorotate dehydrogenase B (NAD(+)), catalytic subunit	F	Belongs to the dihydroorotate dehydrogenase family. Type 1 subfamily	pyrD	GO:0003674,GO:0003824,GO:0004152,GO:0005575,GO:0005622,GO:0005623,GO:0005737,GO:0006139,GO:0006206,GO:0006207,GO:0006220,GO:0006221,GO:0006725,GO:0006753,GO:0006793,GO:0006796,GO:0006807,GO:0008150,GO:0008152,GO:0009058,GO:0009112,GO:0009117,GO:0009165,GO:0009218,GO:0009220,GO:0009259,GO:0009260,GO:0009987,GO:0016491,GO:0016627,GO:0016635,GO:0018130,GO:0019438,GO:0019637,GO:0019693,GO:0019856,GO:…	1.3.1.14,1.3.98.1	ko:K00226,ko:K02823,ko:K17828	ko00240,ko01100,map00240,map01100	M00051	R01867,R01869	RC00051	iYO844.BSU15540	22XED@171551,2FPMW@200643,4NDVB@976,COG0167@1,COG0167@2	Cytoplasmic	9.26
DFE_BAC_00707	CDS	444	pyrK			Dihydroorotate dehydrogenase B (NAD(+)), electron transfer subunit	C	Responsible for channeling the electrons from the oxidation of dihydroorotate from the FMN redox center in the PyrD type B subunit to the ultimate electron acceptor NAD( )	pyrK		1.16.1.3,1.18.1.2,1.19.1.1,1.5.1.41	ko:K00528,ko:K02823,ko:K05368	ko00240,ko00740,ko00860,ko01100,map00240,map00740,map00860,map01100		R00097,R05705,R10159	RC00126,RC00220		2FN69@200643,4NE35@976,COG0543@1,COG0543@2	Unknown	2
DFE_BAC_00708	CDS	261				hypothetical protein													Unknown	2
DFE_BAC_00709	CDS	600				hypothetical protein	K	Helix-turn-helix XRE-family like proteins	espR	GO:0002791,GO:0003674,GO:0003676,GO:0003677,GO:0005488,GO:0005515,GO:0005575,GO:0005576,GO:0005618,GO:0005622,GO:0005623,GO:0005737,GO:0005829,GO:0005886,GO:0006355,GO:0008150,GO:0009605,GO:0009607,GO:0009889,GO:0010468,GO:0010556,GO:0016020,GO:0019219,GO:0019222,GO:0030312,GO:0031323,GO:0031326,GO:0032879,GO:0032880,GO:0032991,GO:0032993,GO:0042802,GO:0043207,GO:0043565,GO:0044403,GO:0044419,GO:…		ko:K03088,ko:K07110						2G0Z4@200643,4PKUV@976,COG1476@1,COG1476@2	Unknown	2
DFE_BAC_00710	CDS	1236	gltP		COG1301	Proton/glutamate-aspartate symporter	C	Belongs to the dicarboxylate amino acid cation symporter (DAACS) (TC 2.A.23) family	gltP			ko:K03309						2G2YY@200643,4NDUU@976,COG1301@1,COG1301@2	CytoplasmicMembrane	10
DFE_BAC_00711	CDS	537	slyD	5.2.1.8	COG1047	FKBP-type peptidyl-prolyl cis-trans isomerase SlyD	O	Peptidyl-prolyl cis-trans isomerase	slyD		5.2.1.8	ko:K03775						22XMB@171551,2FM08@200643,4NM29@976,COG1047@1,COG1047@2	Cytoplasmic	9.97
DFE_BAC_00712	CDS	585				hypothetical protein												2DNFQ@1,32X9Z@2,47YC3@768503,4PNNB@976	CytoplasmicMembrane	9.82
DFE_BAC_00713	CDS	696	gdhIV	1.1.1.47	COG1028	Glucose 1-dehydrogenase 4	S	Belongs to the short-chain dehydrogenases reductases (SDR) family			1.1.1.100	ko:K00059	ko00061,ko00333,ko00780,ko01040,ko01100,ko01130,ko01212,map00061,map00333,map00780,map01040,map01100,map01130,map01212	M00083,M00572	R04533,R04534,R04536,R04543,R04566,R04953,R04964,R07759,R07763,R10116,R10120,R11671	RC00029,RC00117		1IQYU@117747,4NEFB@976,COG0300@1,COG0300@2	Cytoplasmic	9.26
DFE_BAC_00714	CDS	1083	buk2	2.7.2.7	COG3426	Butyrate kinase 2	H	Belongs to the acetokinase family	buk	GO:0003674,GO:0003824,GO:0005575,GO:0005622,GO:0005623,GO:0005737,GO:0006793,GO:0006796,GO:0008150,GO:0008152,GO:0009987,GO:0016301,GO:0016310,GO:0016740,GO:0016772,GO:0016774,GO:0044237,GO:0044424,GO:0044464,GO:0047761	2.7.2.7	ko:K00929	ko00650,ko01100,map00650,map01100		R01688	RC00002,RC00043		22V24@171550,2FMMN@200643,4NJBW@976,COG3426@1,COG3426@2	Cytoplasmic	9.97
DFE_BAC_00715	CDS	909	pta_1	2.3.1.8	COG0280	Phosphate acetyltransferase	C	Phosphate acetyl/butaryl transferase	pta		2.3.1.19,2.3.1.8	ko:K00625,ko:K00634,ko:K13788	ko00430,ko00620,ko00640,ko00650,ko00680,ko00720,ko01100,ko01120,ko01200,map00430,map00620,map00640,map00650,map00680,map00720,map01100,map01120,map01200	M00357,M00579	R00230,R00921,R01174	RC00004,RC02746,RC02816		2NPH1@2323,COG0280@1,COG0280@2	Unknown	2
DFE_BAC_00716	CDS	942	pta_2	2.3.1.8	COG0280	Phosphate acetyltransferase	C	Phosphate acetyl/butaryl transferase	pta		2.3.1.19,2.3.1.8	ko:K00634,ko:K13788	ko00430,ko00620,ko00640,ko00650,ko00680,ko00720,ko01100,ko01120,ko01200,map00430,map00620,map00640,map00650,map00680,map00720,map01100,map01120,map01200	M00357,M00579	R00230,R00921,R01174	RC00004,RC02746,RC02816		2FN8U@200643,3XIZ9@558415,4NJPR@976,COG0280@1,COG0280@2	Unknown	2
DFE_BAC_00717	CDS	1215	ackA	2.7.2.1	COG0282	Acetate kinase	H	Catalyzes the formation of acetyl phosphate from acetate and ATP. Can also catalyze the reverse reaction	ackA	GO:0005575,GO:0005622,GO:0005623,GO:0005737,GO:0044424,GO:0044464	2.7.2.1	ko:K00925	ko00430,ko00620,ko00640,ko00680,ko00720,ko01100,ko01120,ko01200,map00430,map00620,map00640,map00680,map00720,map01100,map01120,map01200	M00357,M00579	R00315,R01353	RC00002,RC00043	iNJ661.Rv0409	22TZX@171550,2FN9W@200643,4NFI0@976,COG0282@1,COG0282@2	Cytoplasmic	9.97
DFE_BAC_00718	CDS	411	pta_3	2.3.1.8	COG0280	Phosphate acetyltransferase	C	belongs to the CobB CobQ family	pta	GO:0006082,GO:0006083,GO:0008150,GO:0008152,GO:0009058,GO:0009987,GO:0016053,GO:0016999,GO:0017000,GO:0017144,GO:0019413,GO:0019752,GO:0032787,GO:0043436,GO:0044237,GO:0044249,GO:0044281,GO:0044283,GO:0046394,GO:0071704,GO:0072330,GO:1901576	2.3.1.8	ko:K00625,ko:K13788	ko00430,ko00620,ko00640,ko00680,ko00720,ko01100,ko01120,ko01200,map00430,map00620,map00640,map00680,map00720,map01100,map01120,map01200	M00357,M00579	R00230,R00921	RC00004,RC02746,RC02816	iAF987.Gmet_1035	47KUW@768503,4NGX5@976,COG0280@1,COG0280@2	Cytoplasmic	9.26
DFE_BAC_00719	CDS	390				hypothetical protein													CytoplasmicMembrane	10
DFE_BAC_00720	CDS	414				hypothetical protein	S	Protein of unknown function (DUF819)										4NPE1@976,COG5505@1,COG5505@2	CytoplasmicMembrane	9.82
DFE_BAC_00721	CDS	468				hypothetical protein													CytoplasmicMembrane	9.82
DFE_BAC_00722	CDS	852	fabI	1.3.1.9	COG0623	Enoyl-[acyl-carrier-protein] reductase [NADH] FabI	I	Enoyl-(Acyl carrier protein) reductase	fabI	GO:0003674,GO:0003824,GO:0004312,GO:0004318,GO:0006082,GO:0006629,GO:0006631,GO:0006633,GO:0008150,GO:0008152,GO:0008610,GO:0009058,GO:0009987,GO:0016043,GO:0016053,GO:0016491,GO:0016627,GO:0016628,GO:0016740,GO:0016746,GO:0016747,GO:0019752,GO:0022607,GO:0030497,GO:0032787,GO:0043436,GO:0043933,GO:0044085,GO:0044237,GO:0044238,GO:0044249,GO:0044255,GO:0044281,GO:0044283,GO:0046394,GO:0051259,GO:…	1.3.1.10,1.3.1.9	ko:K00208	ko00061,ko00333,ko00780,ko01100,ko01130,ko01212,map00061,map00333,map00780,map01100,map01130,map01212	M00083,M00572	R01404,R04429,R04430,R04724,R04725,R04955,R04956,R04958,R04959,R04961,R04962,R04966,R04967,R04969,R04970,R07765,R10118,R10122,R11671	RC00052,RC00076,RC00120		2FM85@200643,3XIUE@558415,4NEVE@976,COG0623@1,COG0623@2	CytoplasmicMembrane	9.82
DFE_BAC_00723	CDS	1659	recN		COG0497	DNA repair protein RecN	L	May be involved in recombinational repair of damaged DNA	recN			ko:K03631						2FMIG@200643,4NE3I@976,COG0497@1,COG0497@2	Cytoplasmic	9.97
DFE_BAC_00724	CDS	933				hypothetical protein	S	Domain of unknown function (DUF4835)										28HA8@1,2FP92@200643,2Z7MQ@2,4NEJD@976	Cytoplasmic	8.96
DFE_BAC_00725	CDS	1218	undec1A	4.1.1.-		Cysteine/Cysteine sulfinic acid decarboxylase	H	Catalyzes two steps in the biosynthesis of coenzyme A. In the first step cysteine is conjugated to 4'-phosphopantothenate to form 4-phosphopantothenoylcysteine, in the latter compound is decarboxylated to form 4'-phosphopantotheine	coaBC		4.1.1.36,6.3.2.5	ko:K13038	ko00770,ko01100,map00770,map01100	M00120	R03269,R04231	RC00064,RC00090,RC00822		22X4T@171551,2FNDG@200643,4NE46@976,COG0452@1,COG0452@2	Cytoplasmic	9.97
DFE_BAC_00726	CDS	336				hypothetical protein	S	Promotes RNA polymerase assembly. Latches the N- and C- terminal regions of the beta' subunit thereby facilitating its interaction with the beta and alpha subunits	rpoZ									22Y4I@171551,2CT4B@1,2FTC9@200643,32SSJ@2,4NQ76@976	Cytoplasmic	8.96
DFE_BAC_00727	CDS	819	bamD			Outer membrane protein assembly factor BamD	S	outer membrane assembly lipoprotein YfiO	yfiO			ko:K05807,ko:K08309						2FNAY@200643,4NJ5A@976,COG4105@1,COG4105@2	Unknown	4.9
DFE_BAC_00728	CDS	1245		2.3.1.-		Putative pyridoxal phosphate-dependent acyltransferase	E	Aminotransferase class I and II	kbl		2.3.1.29,2.3.1.47	ko:K00639,ko:K00652	ko00260,ko00780,ko01100,map00260,map00780,map01100	M00123,M00573,M00577	R00371,R03210,R10124	RC00004,RC00039,RC00394,RC02725		2FNXA@200643,4NFRY@976,COG0156@1,COG0156@2	Cytoplasmic	9.97
DFE_BAC_00729	CDS	1950				hypothetical protein	S	Domain of unknown function (DUF4914)										28I0T@1,2G2AY@200643,2Z85H@2,3XKQE@558415,4NI9H@976	Cytoplasmic	8.96
DFE_BAC_00730	CDS	561				hypothetical protein	S	Domain of unknown function (DUF4252)										2CC1H@1,33P9C@2	Cytoplasmic	8.96
DFE_BAC_00731	CDS	240				hypothetical protein	K	Belongs to the sigma-70 factor family. ECF subfamily				ko:K03088						1I1YB@117743,4NMJ7@976,COG1595@1,COG1595@2	Unknown	2
DFE_BAC_00732	CDS	171				hypothetical protein													Unknown	2
DFE_BAC_00733	CDS	555				hypothetical protein													Cytoplasmic	8.96
DFE_BAC_00734	CDS	510				hypothetical protein	S	Domain of unknown function (DUF4252)										1IYXR@117747,28P9K@1,2ZC31@2,4NPW6@976	Unknown	2.5
DFE_BAC_00735	CDS	2151				hypothetical protein	S	Large extracellular alpha-helical protein										47M8I@768503,4NGYZ@976,COG2373@1,COG2373@2	Cytoplasmic	8.96
DFE_BAC_00736	CDS	1227				hypothetical protein	S	Domain of unknown function (DUF4249)										28I8D@1,2FQ8C@200643,2Z8B7@2,4NM23@976	Cytoplasmic	8.96
DFE_BAC_00737	CDS	786				hypothetical protein												2E4RS@1,32ZKA@2,47RDU@768503,4NVN5@976	Cytoplasmic	8.96
DFE_BAC_00738	CDS	2799				hypothetical protein	P	PFAM TonB-dependent Receptor Plug										47K68@768503,4NF4B@976,COG1629@1,COG4771@2	OuterMembrane	9.49
DFE_BAC_00739	CDS	696				hypothetical protein													Unknown	2
DFE_BAC_00740	CDS	183				hypothetical protein													Unknown	2
DFE_BAC_00741	CDS	174				hypothetical protein	O	Activator of Hsp90 ATPase homolog 1-like protein										2G154@200643,4NQ7U@976,COG5580@1,COG5580@2	Unknown	2
DFE_BAC_00742	CDS	1023	trxB_2	1.8.1.9	COG0492	Thioredoxin reductase	O	Pyridine nucleotide-disulphide oxidoreductase	trxB	GO:0000166,GO:0001666,GO:0003674,GO:0003824,GO:0004791,GO:0005488,GO:0005575,GO:0005622,GO:0005623,GO:0005737,GO:0005829,GO:0006950,GO:0008150,GO:0008152,GO:0009628,GO:0009636,GO:0009987,GO:0015035,GO:0015036,GO:0016209,GO:0016491,GO:0016651,GO:0016667,GO:0016668,GO:0019725,GO:0036094,GO:0036293,GO:0040007,GO:0042221,GO:0042592,GO:0043167,GO:0043168,GO:0044424,GO:0044444,GO:0044464,GO:0045454,GO:…	1.8.1.9	ko:K00384,ko:K03671	ko00450,ko04621,ko05418,map00450,map04621,map05418		R02016,R03596,R09372	RC00013,RC02518,RC02873	iNJ661.Rv3913	2FMNF@200643,3XJ7Q@558415,4NEVX@976,COG0492@1,COG0492@2	Cytoplasmic	9.97
DFE_BAC_00743	CDS	126				hypothetical protein													Unknown	2
DFE_BAC_00744	CDS	249				hypothetical protein													Unknown	2
DFE_BAC_00745	tRNA	76				tRNA-Pro(ggg)
DFE_BAC_00746	CDS	255				hypothetical protein													Unknown	2
DFE_BAC_00747	CDS	174				hypothetical protein													CytoplasmicMembrane	9.82
DFE_BAC_00748	CDS	339				hypothetical protein												28M5H@1,2ZAJ9@2,47NNA@768503,4NESS@976	Unknown	2
DFE_BAC_00749	CDS	180				hypothetical protein													Unknown	2
DFE_BAC_00750	CDS	1218	atpA	7.1.2.2	COG0056	ATP synthase subunit alpha	C	ATP synthase alpha/beta chain, C terminal domain	atpA	GO:0005575,GO:0005618,GO:0005622,GO:0005623,GO:0005886,GO:0008150,GO:0016020,GO:0016469,GO:0030312,GO:0032991,GO:0040007,GO:0044424,GO:0044425,GO:0044459,GO:0044464,GO:0045259,GO:0045260,GO:0071944,GO:0098796,GO:0098797	3.6.3.14	ko:K02111	ko00190,ko00195,ko01100,map00190,map00195,map01100	M00157			iSB619.SA_RS10975	2FM4H@200643,3XJ5E@558415,4NFZW@976,COG0056@1,COG0056@2	Cytoplasmic	9.97
DFE_BAC_00751	CDS	276				hypothetical protein													Unknown	2
DFE_BAC_00752	CDS	228				hypothetical protein													Unknown	2
DFE_BAC_00753	CDS	1323	atpD	7.2.2.1	COG0055	ATP synthase subunit beta, sodium ion specific	C	Produces ATP from ADP in the presence of a proton gradient across the membrane. The catalytic sites are hosted primarily by the beta subunits	atpD		3.6.3.14	ko:K02112	ko00190,ko00195,ko01100,map00190,map00195,map01100	M00157				1HWM2@117743,4NF1Q@976,COG0055@1,COG0055@2	Cytoplasmic	9.12
DFE_BAC_00754	CDS	1704	atpC			ATP synthase epsilon chain	E	Pyridoxal-dependent decarboxylase conserved domain	ddc		4.1.1.105,4.1.1.28	ko:K01593	ko00350,ko00360,ko00380,ko00901,ko00950,ko00965,ko01100,ko01110,ko04726,ko04728,ko05030,ko05031,ko05034,map00350,map00360,map00380,map00901,map00950,map00965,map01100,map01110,map04726,map04728,map05030,map05031,map05034	M00037,M00042	R00685,R00699,R00736,R02080,R02701,R04909	RC00299		47MZ0@768503,4NFUP@976,COG0076@1,COG0076@2	Periplasmic	9.64
DFE_BAC_00755	CDS	2922				hypothetical protein	U	Involved in the tonB-independent uptake of proteins	VVA0929			ko:K03641						2FNGJ@200643,4NGPR@976,COG0823@1,COG0823@2	CytoplasmicMembrane	9.82
DFE_BAC_00756	CDS	3207				hypothetical protein	P	Protein of unknown function (DUF2723)			3.1.3.16	ko:K06382						2326J@171551,2G0DB@200643,4NZYS@976,COG0038@1,COG0038@2	CytoplasmicMembrane	10
DFE_BAC_00757	CDS	321				hypothetical protein	T	PhoQ Sensor										2FM06@200643,4AMN5@815,4NDXU@976,COG0642@1,COG0745@1,COG0745@2,COG2205@2	Unknown	2
DFE_BAC_00758	CDS	486				hypothetical protein													Unknown	2
DFE_BAC_00759	CDS	291				hypothetical protein	S	ABC transporter	yjjK	GO:0003674,GO:0003824,GO:0005488,GO:0006417,GO:0006448,GO:0008150,GO:0009889,GO:0009890,GO:0009892,GO:0010468,GO:0010556,GO:0010558,GO:0010605,GO:0010608,GO:0010629,GO:0016462,GO:0016787,GO:0016817,GO:0016818,GO:0016887,GO:0017111,GO:0017148,GO:0019222,GO:0031323,GO:0031324,GO:0031326,GO:0031327,GO:0032268,GO:0032269,GO:0034248,GO:0034249,GO:0043021,GO:0043022,GO:0044877,GO:0045900,GO:0048519,GO:…	3.6.3.25	ko:K06020						1IQQ4@117747,4NES5@976,COG0488@1,COG0488@2	Unknown	2
DFE_BAC_00760	CDS	696	ettA		COG0488	Energy-dependent translational throttle protein EttA	S	ATP-binding cassette protein, ChvD family	yjjK	GO:0003674,GO:0003824,GO:0005488,GO:0006417,GO:0006448,GO:0008150,GO:0009889,GO:0009890,GO:0009892,GO:0010468,GO:0010556,GO:0010558,GO:0010605,GO:0010608,GO:0010629,GO:0016462,GO:0016787,GO:0016817,GO:0016818,GO:0016887,GO:0017111,GO:0017148,GO:0019222,GO:0031323,GO:0031324,GO:0031326,GO:0031327,GO:0032268,GO:0032269,GO:0034248,GO:0034249,GO:0043021,GO:0043022,GO:0044877,GO:0045900,GO:0048519,GO:…	3.6.3.25	ko:K06020						2FNIS@200643,4NES5@976,COG0488@1,COG0488@2	Cytoplasmic	9.26
DFE_BAC_00761	CDS	2244	psrA		COG0243	Polysulfide reductase chain A	C	Molybdopterin oxidoreductase			1.8.5.5	ko:K08352	ko00920,ko01120,map00920,map01120		R10149	RC02823		4NITD@976,COG0243@1,COG0243@2	CytoplasmicMembrane	9.99
DFE_BAC_00762	CDS	546	ttrB		COG0437	Tetrathionate reductase subunit B	C	4Fe-4S binding domain	nrfC	GO:0003674,GO:0003824,GO:0005575,GO:0005623,GO:0008150,GO:0008152,GO:0016491,GO:0016661,GO:0016662,GO:0030288,GO:0030313,GO:0031975,GO:0042279,GO:0042597,GO:0044464,GO:0055114,GO:0098809		ko:K04014,ko:K08353,ko:K08358,ko:K16293	ko00920,ko01120,ko02020,map00920,map01120,map02020		R10149,R10150	RC02823,RC03109	iUMNK88_1353.UMNK88_4933	1I0UN@117743,4NK7Y@976,COG0437@1,COG0437@2	Cytoplasmic	9.97
DFE_BAC_00763	CDS	942				hypothetical protein	P	Polysulphide reductase, NrfD										4NITJ@976,COG3301@1,COG3301@2	CytoplasmicMembrane	10
DFE_BAC_00764	CDS	546				hypothetical protein	S	Sulphur transport				ko:K07112						2FXKE@200643,4NGS1@976,COG2391@1,COG2391@2	CytoplasmicMembrane	10
DFE_BAC_00765	CDS	219				hypothetical protein	P	Catalyzes the ATP-dependent transfer of a sulfur to tRNA to produce 4-thiouridine in position 8 of tRNAs, which functions as a near-UV photosensor. Also catalyzes the transfer of sulfur to the sulfur carrier protein ThiS, forming ThiS-thiocarboxylate. This is a step in the synthesis of thiazole, in the thiamine biosynthesis pathway. The sulfur is donated as persulfide by IscS	M1-359			ko:K07112						COG0607@1,COG0607@2,COG2391@1,COG2391@2	Unknown	2
DFE_BAC_00766	CDS	102				hypothetical protein													CytoplasmicMembrane	9.82
DFE_BAC_00767	CDS	615				hypothetical protein	P	Rhodanese Homology Domain			2.7.7.80,2.8.1.11	ko:K21147	ko04122,map04122		R07459,R07461	RC00043		4NPZQ@976,COG0607@1,COG0607@2	Unknown	2
DFE_BAC_00768	tRNA	73				tRNA-Arg(cct)
DFE_BAC_00769	CDS	807		1.-.-.-	COG0656	putative oxidoreductase/MSMEI_2347	S	Aldo/keto reductase family										1TPM1@1239,1ZMIP@1386,4HAG6@91061,COG0656@1,COG0656@2	Cytoplasmic	9.97
DFE_BAC_00770	CDS	504				hypothetical protein													Unknown	2
DFE_BAC_00771	CDS	183				hypothetical protein													CytoplasmicMembrane	9.82
DFE_BAC_00772	CDS	432	fucU	5.1.3.29	COG4154	L-fucose mutarotase	G	RbsD / FucU transport protein family	fucU	GO:0003674,GO:0003824,GO:0005488,GO:0005575,GO:0005622,GO:0005623,GO:0005737,GO:0016853,GO:0016854,GO:0016857,GO:0030246,GO:0036094,GO:0042806,GO:0044424,GO:0044464,GO:0048029	5.1.3.29	ko:K02431			R10764	RC00563		2309J@171551,2FSQ3@200643,4NPBW@976,COG4154@1,COG4154@2	Cytoplasmic	9.97
DFE_BAC_00773	CDS	3336				hypothetical protein	G	Belongs to the glycosyl hydrolase 31 family										2FQU9@200643,4AKKF@815,4NE1H@976,COG1501@1,COG1501@2	Unknown	2	GH31(555-980)	N	GH31	Y(1-21)
DFE_BAC_00774	CDS	828	bglA_1	3.2.1.73		Beta-glucanase	G	Glycosyl hydrolases family 16			3.1.4.46	ko:K01126	ko00564,map00564		R01030,R01470	RC00017,RC00425		1FABR@104264,1HZEJ@117743,4NHP5@976,COG0584@1,COG0584@2,COG2273@1,COG2273@2	Extracellular	9.45	GH16_3(15-265)	CBM4+CBM54+CBM6	GH16_3	N
DFE_BAC_00775	CDS	138				hypothetical protein													Unknown	2
DFE_BAC_00776	CDS	1545				hypothetical protein	H	Susd and RagB outer membrane lipoprotein										2FPRM@200643,4NG3I@976,COG0521@1,COG0521@2	Extracellular	9.64
DFE_BAC_00777	CDS	3528				hypothetical protein	P	TonB-linked outer membrane protein, SusC RagA family										2FWM7@200643,4PKAS@976,COG1629@1,COG1629@2,COG4773@1,COG4773@2	Unknown	4.72
DFE_BAC_00778	CDS	1047				hypothetical protein	PT	FecR protein										2FR5V@200643,3XK5C@558415,4NMXF@976,COG3712@1,COG3712@2	CytoplasmicMembrane	7.88
DFE_BAC_00779	CDS	600				hypothetical protein	K	Sigma-70, region 4				ko:K03088						2FSMX@200643,3XK1V@558415,4NRYG@976,COG1595@1,COG1595@2	Cytoplasmic	9.26
DFE_BAC_00780	CDS	1719				hypothetical protein	S	Phospholipase/Carboxylesterase										47N5A@768503,4NKWC@976,COG4099@1,COG4099@2	CytoplasmicMembrane	9.82
DFE_BAC_00781	CDS	1581	pnbA	3.1.1.-	COG2272	Para-nitrobenzyl esterase	I	Belongs to the type-B carboxylesterase lipase family				ko:K03929						2FR3P@200643,4NF5N@976,COG2272@1,COG2272@2	Unknown	6.49
DFE_BAC_00782	CDS	612				hypothetical protein	S	Haloacid dehalogenase-like hydrolase			2.6.1.9,3.1.3.10,3.8.1.2	ko:K00817,ko:K01560,ko:K07025,ko:K20866	ko00010,ko00340,ko00350,ko00360,ko00361,ko00400,ko00401,ko00625,ko00960,ko01100,ko01110,ko01120,ko01130,ko01230,map00010,map00340,map00350,map00360,map00361,map00400,map00401,map00625,map00960,map01100,map01110,map01120,map01130,map01230	M00026	R00694,R00734,R00947,R03243,R05287	RC00006,RC00078,RC00697,RC00888		1QXCM@1224,2JV7Q@204441,2TXUC@28211,COG0637@1,COG0637@2	Unknown	2
DFE_BAC_00783	CDS	1767				hypothetical protein	G	Glycosyl hydrolase catalytic core	colA		3.4.24.3	ko:K01387						1QX66@1224,2X37H@28221,2YUQ0@29,437XJ@68525,COG2273@1,COG2273@2,COG3291@1,COG3291@2	CytoplasmicMembrane	9.86	GH128(45-263)+CBM32(374-487)	GH128+CBM32	N	Y(1-23)
DFE_BAC_00784	CDS	447				hypothetical protein	S	Protein of unknown function (DUF3788)										2DX1N@1,2FTUX@200643,32V2J@2,4NT61@976	Unknown	2
DFE_BAC_00785	CDS	204				hypothetical protein													Unknown	2
DFE_BAC_00786	CDS	186				hypothetical protein													Unknown	2
DFE_BAC_00787	CDS	99				hypothetical protein													Unknown	2
DFE_BAC_00788	CDS	114				hypothetical protein													Unknown	2
DFE_BAC_00789	CDS	357				hypothetical protein	J	Catalyzes the attachment of tyrosine to tRNA(Tyr) in a two-step reaction tyrosine is first activated by ATP to form Tyr- AMP and then transferred to the acceptor end of tRNA(Tyr)	tyrS	GO:0003674,GO:0003824,GO:0004812,GO:0004831,GO:0005575,GO:0005618,GO:0005622,GO:0005623,GO:0005737,GO:0005829,GO:0005886,GO:0006082,GO:0006139,GO:0006399,GO:0006520,GO:0006725,GO:0006807,GO:0008150,GO:0008152,GO:0009987,GO:0016020,GO:0016070,GO:0016874,GO:0016875,GO:0019752,GO:0030312,GO:0034641,GO:0034660,GO:0040007,GO:0043038,GO:0043039,GO:0043170,GO:0043436,GO:0044237,GO:0044238,GO:0044281,GO:…	6.1.1.1	ko:K01866	ko00970,map00970	M00359,M00360	R02918	RC00055,RC00523		22VXJ@171551,2FN0B@200643,4NF19@976,COG0162@1,COG0162@2	Unknown	2
DFE_BAC_00790	CDS	954	tyrS	6.1.1.1	COG0162	Tyrosine--tRNA ligase	J	Catalyzes the attachment of tyrosine to tRNA(Tyr) in a two-step reaction tyrosine is first activated by ATP to form Tyr- AMP and then transferred to the acceptor end of tRNA(Tyr)	tyrS	GO:0003674,GO:0003824,GO:0004812,GO:0004831,GO:0005575,GO:0005618,GO:0005622,GO:0005623,GO:0005737,GO:0005829,GO:0005886,GO:0006082,GO:0006139,GO:0006399,GO:0006520,GO:0006725,GO:0006807,GO:0008150,GO:0008152,GO:0009987,GO:0016020,GO:0016070,GO:0016874,GO:0016875,GO:0019752,GO:0030312,GO:0034641,GO:0034660,GO:0040007,GO:0043038,GO:0043039,GO:0043170,GO:0043436,GO:0044237,GO:0044238,GO:0044281,GO:…	6.1.1.1	ko:K01866	ko00970,map00970	M00359,M00360	R02918	RC00055,RC00523		22VXJ@171551,2FN0B@200643,4NF19@976,COG0162@1,COG0162@2	Cytoplasmic	9.97
DFE_BAC_00791	CDS	888				hypothetical protein	M	protein involved in exopolysaccharide biosynthesis			3.1.21.3	ko:K01153,ko:K05789,ko:K07011,ko:K16554	ko05111,map05111					4NSFM@976,COG3206@1,COG3206@2	Unknown	2
DFE_BAC_00792	CDS	543				hypothetical protein	M	O-Antigen ligase	tuaE			ko:K16705						4NMYT@976,COG3307@1,COG3307@2	CytoplasmicMembrane	10
DFE_BAC_00793	CDS	405				hypothetical protein													CytoplasmicMembrane	9.86
DFE_BAC_00794	CDS	453				hypothetical protein	M	O-Antigen ligase				ko:K02847	ko00540,ko01100,map00540,map01100	M00080				4NMYT@976,COG3307@1,COG3307@2	Unknown	2
DFE_BAC_00795	CDS	606				hypothetical protein													Unknown	2
DFE_BAC_00796	CDS	693				hypothetical protein	KT	Sigma factor PP2C-like phosphatases	rsbU		3.1.3.3,4.6.1.1	ko:K01768,ko:K07315	ko00230,ko02025,ko04113,ko04213,map00230,map02025,map04113,map04213	M00695	R00089,R00434	RC00295		2FPEX@200643,3XJA8@558415,4NI98@976,COG2208@1,COG2208@2	Cytoplasmic	8.96
DFE_BAC_00797	CDS	360	efp			Elongation factor P	J	Involved in peptide bond synthesis. Stimulates efficient translation and peptide-bond synthesis on native or reconstituted 70S ribosomes in vitro. Probably functions indirectly by altering the affinity of the ribosome for aminoacyl-tRNA, thus increasing their reactivity as acceptors for peptidyl transferase	efp	GO:0003674,GO:0003676,GO:0003723,GO:0003746,GO:0005488,GO:0005575,GO:0005622,GO:0005623,GO:0005737,GO:0006412,GO:0006414,GO:0006518,GO:0006807,GO:0008135,GO:0008150,GO:0008152,GO:0009058,GO:0009059,GO:0009987,GO:0010467,GO:0019538,GO:0034641,GO:0034645,GO:0040007,GO:0043043,GO:0043170,GO:0043603,GO:0043604,GO:0044237,GO:0044238,GO:0044249,GO:0044260,GO:0044267,GO:0044271,GO:0044424,GO:0044464,GO:…		ko:K02356						2FP84@200643,4NDXA@976,COG0231@1,COG0231@2	Cytoplasmic	9.97
DFE_BAC_00798	CDS	507	ecfG			ECF RNA polymerase sigma factor EcfG	K	Belongs to the sigma-70 factor family. ECF subfamily				ko:K03088						22XTV@171551,2FNH5@200643,4NMM3@976,COG1595@1,COG1595@2	Cytoplasmic	9.26
DFE_BAC_00799	CDS	1611				hypothetical protein	S	N-terminal domain of unknown function (DUF4140)										47MYA@768503,4NGER@976,COG5316@1,COG5316@2	Cytoplasmic	8.96
DFE_BAC_00800	CDS	777	lpxA	2.3.1.129		Acyl-[acyl-carrier-protein]--UDP-N-acetylglucosamine O-acyltransferase	M	Involved in the biosynthesis of lipid A, a phosphorylated glycolipid that anchors the lipopolysaccharide to the outer membrane of the cell	lpxA		2.3.1.129	ko:K00677	ko00540,ko01100,ko01503,map00540,map01100,map01503	M00060	R04567	RC00039,RC00055		1IQ6Z@117747,4NEBA@976,COG1043@1,COG1043@2	Cytoplasmic	9.97
DFE_BAC_00801	CDS	1395	lpxC	3.5.1.108		UDP-3-O-acyl-N-acetylglucosamine deacetylase	IM	Catalyzes the hydrolysis of UDP-3-O-myristoyl-N- acetylglucosamine to form UDP-3-O-myristoylglucosamine and acetate, the committed step in lipid A biosynthesis	fabZ	GO:0003674,GO:0003824,GO:0016829,GO:0016835,GO:0016836,GO:0019171	3.5.1.108,4.2.1.59	ko:K02372,ko:K02535,ko:K13599,ko:K16363	ko00061,ko00540,ko00780,ko01100,ko01212,ko02020,map00061,map00540,map00780,map01100,map01212,map02020	M00060,M00083,M00498,M00572	R04428,R04535,R04537,R04544,R04568,R04587,R04954,R04965,R07764,R10117,R10121	RC00166,RC00300,RC00831,RC01095		22X7C@171551,2FM6X@200643,4NEJ3@976,COG0764@1,COG0764@2,COG0774@1,COG0774@2	Cytoplasmic	9.97	CE11(5-228)	CE11	CE11	N
DFE_BAC_00802	CDS	1047	lpxD	2.3.1.191	COG1044	UDP-3-O-(3-hydroxymyristoyl)glucosamine N-acyltransferase	M	Catalyzes the N-acylation of UDP-3-O-acylglucosamine using 3-hydroxyacyl-ACP as the acyl donor. Is involved in the biosynthesis of lipid A, a phosphorylated glycolipid that anchors the lipopolysaccharide to the outer membrane of the cell	lpxD		2.3.1.191	ko:K02536	ko00540,ko01100,map00540,map01100	M00060	R04550	RC00039,RC00166		22U84@171550,2FMZE@200643,4NE5G@976,COG1044@1,COG1044@2	Cytoplasmic	8.96
DFE_BAC_00803	CDS	1236				hypothetical protein	S	phosphohydrolase	ywfO	GO:0003674,GO:0003824,GO:0006139,GO:0006163,GO:0006195,GO:0006203,GO:0006725,GO:0006753,GO:0006793,GO:0006796,GO:0006807,GO:0008150,GO:0008152,GO:0008832,GO:0009056,GO:0009058,GO:0009117,GO:0009141,GO:0009143,GO:0009144,GO:0009146,GO:0009151,GO:0009155,GO:0009166,GO:0009200,GO:0009204,GO:0009215,GO:0009217,GO:0009262,GO:0009264,GO:0009394,GO:0009987,GO:0016787,GO:0016788,GO:0016793,GO:0018130,GO:…		ko:K06885						1IQIS@117747,4NE1T@976,COG1078@1,COG1078@2	Cytoplasmic	8.96
DFE_BAC_00804	CDS	453	rimP			Ribosome maturation factor RimP	S	Required for maturation of 30S ribosomal subunits	rimP	GO:0000028,GO:0005575,GO:0005622,GO:0005623,GO:0005737,GO:0005829,GO:0005886,GO:0006412,GO:0006518,GO:0006807,GO:0006996,GO:0008150,GO:0008152,GO:0009058,GO:0009059,GO:0009987,GO:0010467,GO:0016020,GO:0016043,GO:0019538,GO:0022607,GO:0022613,GO:0022618,GO:0034622,GO:0034641,GO:0034645,GO:0042254,GO:0042255,GO:0042274,GO:0043043,GO:0043170,GO:0043603,GO:0043604,GO:0043933,GO:0044085,GO:0044237,GO:…		ko:K09748						4NQ32@976,COG0779@1,COG0779@2	Cytoplasmic	9.97
DFE_BAC_00805	CDS	1242	nusA		COG0195	Transcription termination/antitermination protein NusA	K	Participates in both transcription termination and antitermination	nusA	GO:0001000,GO:0001121,GO:0001125,GO:0003674,GO:0005488,GO:0005515,GO:0005575,GO:0005622,GO:0005623,GO:0005737,GO:0005829,GO:0006139,GO:0006351,GO:0006353,GO:0006355,GO:0006725,GO:0006807,GO:0008150,GO:0008152,GO:0009058,GO:0009059,GO:0009889,GO:0009987,GO:0010467,GO:0010468,GO:0010556,GO:0016070,GO:0018130,GO:0019219,GO:0019222,GO:0019438,GO:0019899,GO:0019904,GO:0031323,GO:0031326,GO:0031554,GO:…		ko:K02600						2FNJF@200643,4NFGA@976,COG0195@1,COG0195@2	Cytoplasmic	9.97
DFE_BAC_00806	CDS	465				hypothetical protein	J	One of the essential components for the initiation of protein synthesis. Protects formylmethionyl-tRNA from spontaneous hydrolysis and promotes its binding to the 30S ribosomal subunits. Also involved in the hydrolysis of GTP during the formation of the 70S ribosomal complex	infB	GO:0005575,GO:0005622,GO:0005623,GO:0005737,GO:0044424,GO:0044464		ko:K02519						22VWZ@171551,2FM01@200643,4NGP3@976,COG0532@1,COG0532@2	Cytoplasmic	9.26
DFE_BAC_00807	CDS	2118	infB			Translation initiation factor IF-2	J	Translation-initiation factor 2	infB	GO:0005575,GO:0005622,GO:0005623,GO:0005737,GO:0044424,GO:0044464		ko:K02519						2FM01@200643,3XJQZ@558415,4NGP3@976,COG0532@1,COG0532@2	Cytoplasmic	9.97
DFE_BAC_00808	CDS	849				hypothetical protein	L	Integrase core domain										1I4VB@117743,4NRIR@976,COG2801@1,COG2801@2	Cytoplasmic	8.96
DFE_BAC_00809	CDS	369				hypothetical protein	L	Transposase				ko:K07483,ko:K07497						4NW8K@976,COG2963@1,COG2963@2	Cytoplasmic	8.96
DFE_BAC_00810	CDS	381	gcvH_2			Glycine cleavage system H protein	E	The glycine cleavage system catalyzes the degradation of glycine. The H protein shuttles the methylamine group of glycine from the P protein to the T protein	gcvH			ko:K02437	ko00260,ko00630,ko01100,ko01110,ko01130,ko01200,map00260,map00630,map01100,map01110,map01130,map01200	M00532	R01221	RC00022,RC02834		2FT3J@200643,4NQ35@976,COG0509@1,COG0509@2	Unknown	2
DFE_BAC_00811	CDS	1125				hypothetical protein	S	Motility related/secretion protein	sprA									2FP69@200643,4PKQS@976,COG4797@1,COG4797@2	Unknown	2
DFE_BAC_00812	CDS	1113				hypothetical protein	S	Psort location CytoplasmicMembrane, score 10.00										2FMH5@200643,3XIID@558415,4NDZF@976,COG4299@1,COG4299@2	CytoplasmicMembrane	10
DFE_BAC_00813	CDS	2739	nagZ	3.2.1.52		Beta-hexosaminidase	G	Glycosyl hydrolase family 3 N terminal domain	ybbD		3.2.1.52	ko:K01207	ko00520,ko00531,ko01100,ko01501,map00520,map00531,map01100,map01501	M00628	R00022,R05963,R07809,R07810,R10831	RC00049		47M0A@768503,4NET8@976,COG1472@1,COG1472@2,COG1680@1,COG1680@2	Cytoplasmic	9.26	GH3(32-255)	GH3	GH3	N
DFE_BAC_00814	tRNA	85				tRNA-Leu(gag)
DFE_BAC_00815	tRNA	87				tRNA-Leu(cag)
DFE_BAC_00816	CDS	1332	lysC	2.7.2.4	COG0527	Lysine-sensitive aspartokinase 3	E	Belongs to the aspartokinase family	lysC	GO:0003674,GO:0003824,GO:0004072,GO:0005575,GO:0005622,GO:0005623,GO:0005737,GO:0005829,GO:0006082,GO:0006520,GO:0006553,GO:0006793,GO:0006796,GO:0006807,GO:0008150,GO:0008152,GO:0008652,GO:0009058,GO:0009066,GO:0009067,GO:0009069,GO:0009070,GO:0009085,GO:0009089,GO:0009090,GO:0009092,GO:0009987,GO:0016053,GO:0016301,GO:0016310,GO:0016740,GO:0016772,GO:0016774,GO:0019202,GO:0019752,GO:0043436,GO:…	2.7.2.4,4.1.1.20	ko:K00928,ko:K12526	ko00260,ko00261,ko00270,ko00300,ko01100,ko01110,ko01120,ko01130,ko01210,ko01230,map00260,map00261,map00270,map00300,map01100,map01110,map01120,map01130,map01210,map01230	M00016,M00017,M00018,M00033,M00525,M00526,M00527	R00451,R00480	RC00002,RC00043,RC00299	iECED1_1282.ECED1_4739,iPC815.YPO3719	22X04@171551,2FMTV@200643,4NFWR@976,COG0527@1,COG0527@2	Cytoplasmic	8.96
DFE_BAC_00817	CDS	354	lysA_1	4.1.1.20	COG0019	Diaminopimelate decarboxylase	E	Specifically catalyzes the decarboxylation of meso- diaminopimelate (meso-DAP) to L-lysine	lysA	GO:0003674,GO:0003824,GO:0006082,GO:0006520,GO:0006553,GO:0006807,GO:0008150,GO:0008152,GO:0008652,GO:0008836,GO:0009058,GO:0009066,GO:0009067,GO:0009085,GO:0009089,GO:0009987,GO:0016053,GO:0016829,GO:0016830,GO:0016831,GO:0019752,GO:0043436,GO:0043648,GO:0044237,GO:0044238,GO:0044249,GO:0044281,GO:0044283,GO:0046394,GO:0046451,GO:0071704,GO:1901564,GO:1901566,GO:1901576,GO:1901605,GO:1901607	2.4.1.129,3.4.16.4,4.1.1.20	ko:K01586,ko:K05366	ko00300,ko00550,ko01100,ko01110,ko01120,ko01130,ko01230,ko01501,map00300,map00550,map01100,map01110,map01120,map01130,map01230,map01501	M00016,M00525,M00526,M00527	R00451	RC00299	iLJ478.TM1517	22W16@171551,2FMGB@200643,4NE7X@976,COG0019@1,COG0019@2	Cytoplasmic	9.26
DFE_BAC_00818	CDS	525	lysA_2	4.1.1.20		Diaminopimelate decarboxylase	E	Specifically catalyzes the decarboxylation of meso- diaminopimelate (meso-DAP) to L-lysine	lysA	GO:0003674,GO:0003824,GO:0006082,GO:0006520,GO:0006553,GO:0006807,GO:0008150,GO:0008152,GO:0008652,GO:0008836,GO:0009058,GO:0009066,GO:0009067,GO:0009085,GO:0009089,GO:0009987,GO:0016053,GO:0016829,GO:0016830,GO:0016831,GO:0019752,GO:0043436,GO:0043648,GO:0044237,GO:0044238,GO:0044249,GO:0044281,GO:0044283,GO:0046394,GO:0046451,GO:0071704,GO:1901564,GO:1901566,GO:1901576,GO:1901605,GO:1901607	2.4.1.129,3.4.16.4,4.1.1.20	ko:K01586,ko:K05366	ko00300,ko00550,ko01100,ko01110,ko01120,ko01130,ko01230,ko01501,map00300,map00550,map01100,map01110,map01120,map01130,map01230,map01501	M00016,M00525,M00526,M00527	R00451	RC00299	iLJ478.TM1517	2FMGB@200643,4AKKM@815,4NE7X@976,COG0019@1,COG0019@2	Cytoplasmic	9.26
DFE_BAC_00819	CDS	213				hypothetical protein													CytoplasmicMembrane	9.82
DFE_BAC_00820	CDS	1752	sglT_2			Sodium/glucose cotransporter	E	Belongs to the sodium solute symporter (SSF) (TC 2.A.21) family	sglT			ko:K03307						3Y42K@57723,COG0591@1,COG0591@2	CytoplasmicMembrane	10
DFE_BAC_00821	CDS	696				hypothetical protein	S	Repeats in polycystic kidney disease 1 (PKD1) and other proteins										1I6N0@117743,4PFI9@976,COG3291@1,COG3291@2,COG3391@1,COG3391@2	Unknown	2
DFE_BAC_00822	CDS	1941	thrS	6.1.1.3	COG0441	Threonine--tRNA ligase	J	Threonyl and Alanyl tRNA synthetase second additional domain	thrS	GO:0003674,GO:0003824,GO:0004812,GO:0004829,GO:0005575,GO:0005622,GO:0005623,GO:0005737,GO:0006082,GO:0006139,GO:0006399,GO:0006412,GO:0006418,GO:0006435,GO:0006518,GO:0006520,GO:0006725,GO:0006807,GO:0008150,GO:0008152,GO:0009058,GO:0009059,GO:0009987,GO:0010467,GO:0016070,GO:0016874,GO:0016875,GO:0019538,GO:0019752,GO:0034641,GO:0034645,GO:0034660,GO:0043038,GO:0043039,GO:0043043,GO:0043170,GO:…	6.1.1.3	ko:K01868	ko00970,map00970	M00359,M00360	R03663	RC00055,RC00523		2FMAU@200643,3XJJD@558415,4NEFT@976,COG0441@1,COG0441@2	Cytoplasmic	10
DFE_BAC_00823	CDS	252	infC			Translation initiation factor IF-3	J	IF-3 binds to the 30S ribosomal subunit and shifts the equilibrum between 70S ribosomes and their 50S and 30S subunits in favor of the free subunits, thus enhancing the availability of 30S subunits on which protein synthesis initiation begins	infC	GO:0000049,GO:0001731,GO:0002181,GO:0002183,GO:0003674,GO:0003676,GO:0003723,GO:0003743,GO:0005488,GO:0005575,GO:0005622,GO:0005623,GO:0005737,GO:0005829,GO:0005886,GO:0006412,GO:0006413,GO:0006417,GO:0006446,GO:0006518,GO:0006807,GO:0006950,GO:0006996,GO:0008135,GO:0008150,GO:0008152,GO:0009058,GO:0009059,GO:0009266,GO:0009409,GO:0009628,GO:0009889,GO:0009891,GO:0009893,GO:0009987,GO:0010467,GO:…		ko:K02520						47PC6@768503,4NIZ5@976,COG0290@1,COG0290@2	Cytoplasmic	9.26
DFE_BAC_00824	CDS	354	rplT		COG0292	50S ribosomal protein L20	J	Binds directly to 23S ribosomal RNA and is necessary for the in vitro assembly process of the 50S ribosomal subunit. It is not involved in the protein synthesizing functions of that subunit	rplT	GO:0000027,GO:0000900,GO:0003674,GO:0003676,GO:0003723,GO:0003729,GO:0003735,GO:0005198,GO:0005488,GO:0005575,GO:0005622,GO:0005623,GO:0005737,GO:0005829,GO:0005840,GO:0005886,GO:0006355,GO:0006412,GO:0006417,GO:0006518,GO:0006807,GO:0006996,GO:0008150,GO:0008152,GO:0009058,GO:0009059,GO:0009889,GO:0009890,GO:0009892,GO:0009987,GO:0010467,GO:0010468,GO:0010556,GO:0010558,GO:0010605,GO:0010608,GO:…		ko:K02887	ko03010,map03010	M00178				1I1Z2@117743,4NNKU@976,COG0292@1,COG0292@2	Cytoplasmic	9.26
DFE_BAC_00825	CDS	1404				hypothetical protein	U	Belongs to the peptidase S26 family	lepB		3.4.21.89	ko:K03100	ko02024,ko03060,map02024,map03060					22W4M@171551,2FNMS@200643,4NFTP@976,COG0681@1,COG0681@2	CytoplasmicMembrane	10
DFE_BAC_00826	CDS	1284	nanT			Sialic acid transporter NanT	EGP	Major facilitator Superfamily										1NU31@1224,2X7MH@28221,43CB2@68525,COG0477@1,COG2814@2	CytoplasmicMembrane	10
DFE_BAC_00827	CDS	1668	nfdA	3.5.1.91		N-substituted formamide deformylase	S	Amidohydrolase family										2NNTF@2323,COG1574@1,COG1574@2	Unknown	4.9
DFE_BAC_00828	CDS	333				hypothetical protein	S	Domain of unknown function (DUF1508)				ko:K09946						1I40P@117743,2NWQW@237,4NS9J@976,COG3422@1,COG3422@2	Unknown	2
DFE_BAC_00829	CDS	684	trmD	2.1.1.228		tRNA (guanine-N(1)-)-methyltransferase	J	Belongs to the RNA methyltransferase TrmD family	trmD	GO:0000287,GO:0001510,GO:0002939,GO:0003674,GO:0003824,GO:0005488,GO:0005515,GO:0005575,GO:0005622,GO:0005623,GO:0005737,GO:0005829,GO:0006139,GO:0006396,GO:0006399,GO:0006400,GO:0006725,GO:0006807,GO:0008033,GO:0008150,GO:0008152,GO:0008168,GO:0008173,GO:0008175,GO:0008757,GO:0009019,GO:0009451,GO:0009987,GO:0010467,GO:0016070,GO:0016423,GO:0016740,GO:0016741,GO:0016772,GO:0016779,GO:0030488,GO:…	2.1.1.228,4.6.1.12	ko:K00554,ko:K01770	ko00900,ko01100,ko01110,ko01130,map00900,map01100,map01110,map01130	M00096	R00597,R05637	RC00002,RC00003,RC00334,RC01440		1HXFN@117743,4NF2Q@976,COG0336@1,COG0336@2	Cytoplasmic	9.97
DFE_BAC_00830	CDS	1212	rocD	2.6.1.13	COG4992	Ornithine aminotransferase	E	Belongs to the class-III pyridoxal-phosphate-dependent aminotransferase family	rocD	GO:0003674,GO:0003824,GO:0004587,GO:0005488,GO:0005515,GO:0006082,GO:0006520,GO:0006525,GO:0006527,GO:0006807,GO:0008144,GO:0008150,GO:0008152,GO:0008483,GO:0009056,GO:0009063,GO:0009064,GO:0009065,GO:0009987,GO:0016054,GO:0016740,GO:0016769,GO:0019752,GO:0019842,GO:0030170,GO:0036094,GO:0042802,GO:0043167,GO:0043168,GO:0043436,GO:0044237,GO:0044238,GO:0044248,GO:0044281,GO:0044282,GO:0046395,GO:…	2.6.1.11,2.6.1.13,2.6.1.17	ko:K00819,ko:K00821	ko00220,ko00300,ko00330,ko01100,ko01110,ko01120,ko01130,ko01210,ko01230,map00220,map00300,map00330,map01100,map01110,map01120,map01130,map01210,map01230	M00016,M00028,M00845	R00667,R02283,R04475	RC00006,RC00062	iYO844.BSU40340	47K80@768503,4NE93@976,COG4992@1,COG4992@2	Cytoplasmic	9.97
DFE_BAC_00831	CDS	1812				hypothetical protein	O	Psort location Extracellular, score										2G2QE@200643,4NFZR@976,COG0265@1,COG0265@2,COG2234@1,COG2234@2	Extracellular	9.72
DFE_BAC_00832	CDS	810				hypothetical protein												2AMSR@1,31CP7@2	CytoplasmicMembrane	10
DFE_BAC_00833	CDS	579	algU_2		COG1595	RNA polymerase sigma-H factor	K	Sigma-70, region 4				ko:K03088						2G2W5@200643,4NMAK@976,COG1595@1,COG1595@2	Cytoplasmic	9.97
DFE_BAC_00834	CDS	396				hypothetical protein													Unknown	2
DFE_BAC_00835	CDS	978	iaaA	3.4.19.5	COG1446	Isoaspartyl peptidase	E	PFAM peptidase T2 asparaginase 2	iaaA		3.4.19.5,3.5.1.1	ko:K01424,ko:K13051	ko00250,ko00460,ko01100,ko01110,map00250,map00460,map01100,map01110		R00485	RC00010,RC02798		47K5N@768503,4NF1U@976,COG1446@1,COG1446@2	Periplasmic	9.44
DFE_BAC_00836	CDS	168				hypothetical protein													Unknown	2
DFE_BAC_00837	CDS	213				hypothetical protein													Unknown	2
DFE_BAC_00838	CDS	1212				hypothetical protein												2DB82@1,2FMDV@200643,2Z7PX@2,3XJGP@558415,4NEW5@976	CytoplasmicMembrane	9.82
DFE_BAC_00839	CDS	969				hypothetical protein	M	Type IX secretion system membrane protein PorP/SprF										47P6I@768503,4NM6Q@976,COG3064@1,COG3064@2	CytoplasmicMembrane	9.82
DFE_BAC_00840	CDS	5796				hypothetical protein	M	SprB repeat				ko:K20276	ko02024,map02024					1IQYI@117747,4PKBQ@976,COG3209@1,COG3209@2	Unknown	6.04
DFE_BAC_00841	CDS	186				hypothetical protein													Unknown	2
DFE_BAC_00842	CDS	948	gdhB	1.4.1.2		NAD-specific glutamate dehydrogenase	E	Glutamate/Leucine/Phenylalanine/Valine dehydrogenase	gdh	GO:0005575,GO:0005623,GO:0009986,GO:0044464	1.4.1.4	ko:K00262	ko00220,ko00250,ko00910,ko01100,map00220,map00250,map00910,map01100		R00248	RC00006,RC02799		2NNTY@2323,COG0334@1,COG0334@2	Unknown	4.74
DFE_BAC_00843	CDS	1125	dprA		COG0758	Putative DNA processing protein DprA	LU	DNA protecting protein DprA	dprA	GO:0005575,GO:0005622,GO:0005623,GO:0005737,GO:0007154,GO:0008150,GO:0009292,GO:0009294,GO:0009605,GO:0009987,GO:0009991,GO:0030420,GO:0031668,GO:0044424,GO:0044464,GO:0044764,GO:0050896,GO:0051704,GO:0051716,GO:0071496		ko:K04096						22WZ4@171551,2FKYE@200643,4NF7T@976,COG0758@1,COG0758@2,COG1948@1,COG1948@2	Cytoplasmic	8.96
DFE_BAC_00844	CDS	792	dtd3	3.1.1.96		D-aminoacyl-tRNA deacylase	L	hydrolase, TatD	tatD			ko:K03424						22XKP@171551,2FMP9@200643,4NEVW@976,COG0084@1,COG0084@2	Cytoplasmic	9.97
DFE_BAC_00845	CDS	1029	ansA	3.5.1.1	COG0252	L-asparaginase 1	EJ	L-asparaginase, type I	ansA		3.5.1.1	ko:K01424	ko00250,ko00460,ko01100,ko01110,map00250,map00460,map01100,map01110		R00485	RC00010,RC02798		22VV2@171551,2FM3E@200643,4NE2Z@976,COG0252@1,COG0252@2	Cytoplasmic	9.26
DFE_BAC_00846	tRNA	89				tRNA-Ser(gga)
DFE_BAC_00847	CDS	834	tolQ_1			Tol-Pal system protein TolQ	U	Mota tolq exbb proton channel	exbB			ko:K03561						1HXZK@117743,4NEA2@976,COG0811@1,COG0811@2	CytoplasmicMembrane	10
DFE_BAC_00848	CDS	462				hypothetical protein	S	Psort location CytoplasmicMembrane, score										2FH6B@1,2FRZ3@200643,3490R@2,3XK2R@558415,4NSP7@976	CytoplasmicMembrane	10
DFE_BAC_00849	CDS	528				hypothetical protein	U	Biopolymer transport protein ExbD TolR				ko:K03832						2FMZ4@200643,4NHYQ@976,COG0848@1,COG0848@2	Unknown	2.5
DFE_BAC_00850	CDS	480				hypothetical protein	U	Biopolymer transport protein ExbD/TolR				ko:K03559						47R2W@768503,4NKT1@976,COG0848@1,COG0848@2	Unknown	2
DFE_BAC_00851	tRNA	74				tRNA-Arg(ccg)
DFE_BAC_00852	CDS	2670	leuS	6.1.1.4		Leucine--tRNA ligase	J	Belongs to the class-I aminoacyl-tRNA synthetase family	leuS	GO:0003674,GO:0003824,GO:0004812,GO:0004823,GO:0005575,GO:0005618,GO:0005622,GO:0005623,GO:0005737,GO:0005829,GO:0005886,GO:0006082,GO:0006139,GO:0006399,GO:0006412,GO:0006418,GO:0006429,GO:0006518,GO:0006520,GO:0006725,GO:0006807,GO:0008150,GO:0008152,GO:0009058,GO:0009059,GO:0009987,GO:0010467,GO:0016020,GO:0016070,GO:0016874,GO:0016875,GO:0019538,GO:0019752,GO:0030312,GO:0034641,GO:0034645,GO:…	6.1.1.4	ko:K01869	ko00970,map00970	M00359,M00360	R03657	RC00055,RC00523		2FM7V@200643,4NE5K@976,COG0495@1,COG0495@2	Cytoplasmic	9.97
DFE_BAC_00853	CDS	1218	mepM	3.4.24.-	COG0739	Murein DD-endopeptidase MepM	M	Peptidase family M23	yebA									2FQ2Q@200643,4NECF@976,COG0739@1,COG0739@2	Unknown	2
DFE_BAC_00854	CDS	588	purN	2.1.2.2		Phosphoribosylglycinamide formyltransferase	F	Catalyzes the transfer of a formyl group from 10- formyltetrahydrofolate to 5-phospho-ribosyl-glycinamide (GAR), producing 5-phospho-ribosyl-N-formylglycinamide (FGAR) and tetrahydrofolate	purN		2.1.2.2,6.3.2.6,6.3.4.13	ko:K11175,ko:K13713	ko00230,ko00670,ko01100,ko01110,ko01130,map00230,map00670,map01100,map01110,map01130	M00048	R04144,R04325,R04326,R04591	RC00026,RC00064,RC00090,RC00162,RC00166,RC00197,RC01128		2FPNN@200643,4ANFT@815,4NNZP@976,COG0299@1,COG0299@2	Cytoplasmic	9.97
DFE_BAC_00855	CDS	237	acpP		COG0236	Acyl carrier protein AcpP	IQ	Phosphopantetheine attachment site	acpP	GO:0000035,GO:0000036,GO:0003674,GO:0005488,GO:0005575,GO:0005622,GO:0005623,GO:0005737,GO:0005829,GO:0005975,GO:0006082,GO:0006629,GO:0006631,GO:0006633,GO:0006643,GO:0006644,GO:0006664,GO:0006793,GO:0006796,GO:0008150,GO:0008152,GO:0008610,GO:0008654,GO:0009058,GO:0009245,GO:0009247,GO:0009311,GO:0009312,GO:0009987,GO:0016051,GO:0016053,GO:0019637,GO:0019752,GO:0019842,GO:0031177,GO:0032787,GO:…		ko:K02078						2FTWG@200643,3XKCJ@558415,4NS6C@976,COG0236@1,COG0236@2	Cytoplasmic	9.97
DFE_BAC_00856	CDS	1248	fabF	2.3.1.179		3-oxoacyl-[acyl-carrier-protein] synthase 2	I	Catalyzes the condensation reaction of fatty acid synthesis by the addition to an acyl acceptor of two carbons from malonyl-ACP	fabF		2.3.1.179	ko:K09458,ko:K14660	ko00061,ko00780,ko01100,ko01212,map00061,map00780,map01100,map01212	M00083,M00572	R04355,R04726,R04952,R04957,R04960,R04963,R04968,R07762,R10115,R10119	RC00039,RC02728,RC02729,RC02888	iSB619.SA_RS04785	1EQYB@1016,1HWXE@117743,4NEKC@976,COG0304@1,COG0304@2	CytoplasmicMembrane	9.82
DFE_BAC_00857	CDS	741	rnc	3.1.26.3		Ribonuclease 3	J	Digests double-stranded RNA. Involved in the processing of primary rRNA transcript to yield the immediate precursors to the large and small rRNAs (23S and 16S). Processes some mRNAs, and tRNAs when they are encoded in the rRNA operon. Processes pre- crRNA and tracrRNA of type II CRISPR loci if present in the organism	rnc	GO:0003674,GO:0003676,GO:0003723,GO:0003725,GO:0003824,GO:0004518,GO:0004519,GO:0004521,GO:0004525,GO:0004540,GO:0005488,GO:0006139,GO:0006396,GO:0006725,GO:0006807,GO:0008150,GO:0008152,GO:0009987,GO:0010467,GO:0016070,GO:0016787,GO:0016788,GO:0016891,GO:0016893,GO:0032296,GO:0034641,GO:0043170,GO:0044237,GO:0044238,GO:0046483,GO:0071704,GO:0090304,GO:0090305,GO:0090501,GO:0090502,GO:0097159,GO:…	3.1.26.3	ko:K03685	ko03008,ko05205,map03008,map05205					22UDE@171550,2FMV3@200643,4NE0N@976,COG0571@1,COG0571@2	Cytoplasmic	9.97
DFE_BAC_00858	CDS	429				hypothetical protein													Unknown	2
DFE_BAC_00859	CDS	1542	sasA_3	2.7.-.-		Adaptive-response sensory-kinase SasA	T	PhoQ Sensor										2FPG5@200643,3XJX7@558415,4NEFW@976,COG0642@1,COG2205@2	CytoplasmicMembrane	9.82
DFE_BAC_00860	CDS	687	regX3		COG0745	Sensory transduction protein regX3	K	transcriptional regulatory protein										2FNZV@200643,4NF1I@976,COG0745@1,COG0745@2	Cytoplasmic	9.97
DFE_BAC_00861	CDS	1797	lepA	3.6.5.-		Elongation factor 4	M	Required for accurate and efficient protein synthesis under certain stress conditions. May act as a fidelity factor of the translation reaction, by catalyzing a one-codon backward translocation of tRNAs on improperly translocated ribosomes. Back- translocation proceeds from a post-translocation (POST) complex to a pre-translocation (PRE) complex, thus giving elongation factor G a second chance to…	lepA			ko:K03596	ko05134,map05134					22UZW@171550,2FM9V@200643,4NEJ9@976,COG0481@1,COG0481@2	CytoplasmicMembrane	7.88
DFE_BAC_00862	CDS	1482				hypothetical protein	T	5TM C-terminal transporter carbon starvation CstA	cstA	GO:0005575,GO:0005623,GO:0005886,GO:0005887,GO:0007154,GO:0008150,GO:0009605,GO:0009987,GO:0009991,GO:0016020,GO:0016021,GO:0031224,GO:0031226,GO:0031667,GO:0031668,GO:0031669,GO:0044425,GO:0044459,GO:0044464,GO:0050896,GO:0051716,GO:0071496,GO:0071944		ko:K06200						2FM48@200643,3XJJB@558415,4NFPD@976,COG1966@1,COG1966@2	CytoplasmicMembrane	10
DFE_BAC_00863	CDS	777				hypothetical protein	V	Multidrug transporter MatE										22WP6@171551,2FMX6@200643,4NDUF@976,COG0534@1,COG0534@2	CytoplasmicMembrane	10
DFE_BAC_00864	CDS	396				hypothetical protein													Unknown	2
DFE_BAC_00865	CDS	303				hypothetical protein													CytoplasmicMembrane	9.82
DFE_BAC_00866	CDS	105				hypothetical protein													Unknown	2
DFE_BAC_00867	CDS	210				hypothetical protein													CytoplasmicMembrane	9.82
DFE_BAC_00868	CDS	717	pepE	3.4.13.21	COG3340	Peptidase E	E	Belongs to the peptidase S51 family	pepE	GO:0003674,GO:0003824,GO:0006508,GO:0006807,GO:0008150,GO:0008152,GO:0008233,GO:0016787,GO:0019538,GO:0043170,GO:0044238,GO:0071704,GO:0140096,GO:1901564	3.4.13.21	ko:K05995						2FQTC@200643,4NEXW@976,COG3340@1,COG3340@2	Cytoplasmic	9.26
DFE_BAC_00869	CDS	873				hypothetical protein												28NPZ@1,2FPEH@200643,2ZBPQ@2,4NN3K@976	Unknown	2
DFE_BAC_00870	CDS	1053				hypothetical protein													Unknown	2
DFE_BAC_00871	CDS	486	sigE_1		COG1595	ECF RNA polymerase sigma factor SigE	K	Sigma-70, region 4				ko:K03088						47XFX@768503,4NQ7S@976,COG1595@1,COG1595@2	CytoplasmicMembrane	7.88
DFE_BAC_00872	CDS	1587				hypothetical protein	G	Glycosyl hydrolases family 16										2FT4I@200643,3XJ9K@558415,4NQU3@976,COG2273@1,COG2273@2	Cytoplasmic	8.96
DFE_BAC_00873	CDS	939	hel_1		COG2503	Lipoprotein E	S	PFAM acid phosphatase (Class B)	hel	GO:0005575,GO:0005623,GO:0009279,GO:0016020,GO:0019867,GO:0030312,GO:0030313,GO:0031975,GO:0044462,GO:0044464,GO:0071944								1ISA6@117747,4NJIJ@976,COG2503@1,COG2503@2	OuterMembrane	9.92
DFE_BAC_00874	CDS	402	betI_1			HTH-type transcriptional regulator BetI	K	Bacterial regulatory proteins, tetR family										4NW3D@976,COG1309@1,COG1309@2	Unknown	2
DFE_BAC_00875	CDS	591	betI_2			HTH-type transcriptional regulator BetI	K	Bacterial regulatory proteins, tetR family										4NW3D@976,COG1309@1,COG1309@2	Unknown	2
DFE_BAC_00876	CDS	933	hel_2		COG2503	Lipoprotein E	S	5'-nucleotidase, lipoprotein e(P4) family	hel	GO:0005575,GO:0005623,GO:0009279,GO:0016020,GO:0019867,GO:0030312,GO:0030313,GO:0031975,GO:0044462,GO:0044464,GO:0071944								4NJIJ@976,COG2503@1,COG2503@2	OuterMembrane	9.92
DFE_BAC_00877	CDS	1587				hypothetical protein	G	Glycosyl hydrolases family 16										2FT4I@200643,3XJ9K@558415,4NQU3@976,COG2273@1,COG2273@2	Cytoplasmic	8.96
DFE_BAC_00878	CDS	486	sigE_2		COG1595	ECF RNA polymerase sigma factor SigE	K	Sigma-70, region 4				ko:K03088						47XFX@768503,4NQ7S@976,COG1595@1,COG1595@2	CytoplasmicMembrane	7.88
DFE_BAC_00879	CDS	897				hypothetical protein													Unknown	2
DFE_BAC_00880	CDS	702				hypothetical protein													Unknown	2
DFE_BAC_00881	CDS	1692	prlC	3.4.24.70	COG0339	Oligopeptidase A	E	peptidase	dcp		3.4.15.5,3.4.24.70	ko:K01284,ko:K01414						22X1E@171551,2FN8J@200643,4NFYA@976,COG0339@1,COG0339@2	Cytoplasmic	9.97
DFE_BAC_00882	CDS	1926				hypothetical protein	H	Susd and RagB outer membrane lipoprotein										2FQMB@200643,4APK8@815,4NI18@976,COG0521@1,COG0521@2	Unknown	2
DFE_BAC_00883	CDS	3195				TonB-dependent receptor P26	P	TonB-linked outer membrane protein, SusC RagA family										2FMRZ@200643,4AKGC@815,4NDU8@976,COG1629@1,COG4771@2	OuterMembrane	9.52
DFE_BAC_00884	CDS	174				hypothetical protein													Unknown	2
DFE_BAC_00885	CDS	111				hypothetical protein													Unknown	2
DFE_BAC_00886	CDS	477				hypothetical protein	S	PFAM RagB SusD										1INNR@117747,4NDX0@976,COG0457@1,COG0457@2	Unknown	2
DFE_BAC_00887	CDS	267				hypothetical protein													Unknown	2
DFE_BAC_00888	CDS	426				hypothetical protein													Unknown	2
DFE_BAC_00889	CDS	186				hypothetical protein													Unknown	2
DFE_BAC_00890	CDS	327				TonB-dependent receptor P39	P	TonB dependent receptor										47JZ9@768503,4NDXS@976,COG1629@1,COG1629@2	Unknown	2
DFE_BAC_00891	CDS	258				hypothetical protein	P	TonB-dependent Receptor Plug Domain				ko:K02014						1HZA8@117743,4PKQZ@976,COG1629@1,COG4771@2	Unknown	2.5
DFE_BAC_00892	CDS	1800	murQ_1	4.2.1.126		N-acetylmuramic acid 6-phosphate etherase	G	Specifically catalyzes the cleavage of the D-lactyl ether substituent of MurNAc 6-phosphate, producing GlcNAc 6- phosphate and D-lactate			4.2.1.126	ko:K07106	ko00520,ko01100,map00520,map01100		R08555	RC00397,RC00746		COG2103@1,COG2103@2	Cytoplasmic	8.96
DFE_BAC_00893	CDS	1176		5.1.1.20	COG4948	L-Ala-D/L-Glu epimerase	M	Mandelate racemase / muconate lactonizing enzyme, C-terminal domain	ykfB	GO:0000287,GO:0003674,GO:0003824,GO:0005488,GO:0006518,GO:0006807,GO:0008150,GO:0008152,GO:0009987,GO:0016853,GO:0016854,GO:0034641,GO:0043167,GO:0043169,GO:0043603,GO:0044237,GO:0046872,GO:0071704,GO:1901564	5.1.1.20	ko:K19802			R10938	RC03309		2FNCM@200643,3XJ2I@558415,4NG8N@976,COG4948@1,COG4948@2	Unknown	2
DFE_BAC_00894	CDS	612				hypothetical protein	M	NlpC/P60 family	ykfC									2FMNQ@200643,3XJI0@558415,4NE2T@976,COG0791@1,COG0791@2	Unknown	2
DFE_BAC_00895	CDS	558				hypothetical protein	M	NlpC P60 family	ykfC									2FMNQ@200643,4NE2T@976,COG0791@1,COG0791@2	Unknown	2
DFE_BAC_00896	CDS	1257				hypothetical protein	S	Protein of unknown function (DUF1343)	ybbC									2FM36@200643,3XJI5@558415,4NIY6@976,COG3876@1,COG3876@2	Unknown	2
DFE_BAC_00897	CDS	3168	nagB_2	3.5.99.6		Glucosamine-6-phosphate deaminase	G	Glucosamine-6-phosphate isomerase	nagB	GO:0005575,GO:0005622,GO:0005623,GO:0005737,GO:0005829,GO:0044424,GO:0044444,GO:0044464	3.1.1.31,3.5.99.6	ko:K01057,ko:K02564	ko00030,ko00520,ko01100,ko01110,ko01120,ko01130,ko01200,map00030,map00520,map01100,map01110,map01120,map01130,map01200	M00004,M00006,M00008	R00765,R02035	RC00163,RC00537		47KPX@768503,4NDUN@976,COG0363@1,COG0363@2	CytoplasmicMembrane	7.88
DFE_BAC_00898	CDS	507				hypothetical protein	C	FAD binding domain	MA20_43170			ko:K06911						2FPEG@200643,4NEK3@976,COG0247@1,COG0247@2,COG0277@1,COG0277@2	Unknown	2
DFE_BAC_00899	CDS	1563			COG0247	putative protein	C	FAD binding domain	MA20_43170			ko:K06911						2FPEG@200643,4NEK3@976,COG0247@1,COG0247@2,COG0277@1,COG0277@2	Cytoplasmic	9.97
DFE_BAC_00900	CDS	573				hypothetical protein	EGP	Major facilitator Superfamily	ampG			ko:K08218	ko01501,map01501	M00628				2FPA7@200643,4AN2W@815,4NG5F@976,COG0477@1,COG2814@2	CytoplasmicMembrane	10
DFE_BAC_00901	CDS	297				hypothetical protein	EGP	Major facilitator Superfamily	ampG			ko:K08218	ko01501,map01501	M00628				22WH2@171551,2FPA7@200643,4NG5F@976,COG0477@1,COG2814@2	Unknown	2
DFE_BAC_00902	CDS	276				hypothetical protein	EGP	Major facilitator Superfamily	ampG			ko:K08218	ko01501,map01501	M00628				22WH2@171551,2FPA7@200643,4NG5F@976,COG0477@1,COG2814@2	Unknown	2
DFE_BAC_00903	CDS	504				hypothetical protein	EGP	Major facilitator Superfamily	ampG			ko:K08218	ko01501,map01501	M00628				22WH2@171551,2FPA7@200643,4NG5F@976,COG0477@1,COG2814@2	CytoplasmicMembrane	10
DFE_BAC_00904	CDS	2481				hypothetical protein	G	polysaccharide deacetylase			3.2.1.4	ko:K01179	ko00500,ko01100,map00500,map01100		R06200,R11307,R11308			2FNX2@200643,4NFJP@976,COG0726@1,COG0726@2	Unknown	2.5	GH9(115-582)+CE4(612-745)	CE0+GH9	CE0+GH9	Y(1-21)
DFE_BAC_00905	CDS	2187				hypothetical protein	D	SpoIID LytB domain protein	apa2		2.7.7.53	ko:K00988	ko00230,map00230		R00126,R01618	RC00002,RC02753,RC02795		2FP4W@200643,4AM9T@815,4NG21@976,COG2385@1,COG2385@2,COG4360@1,COG4360@2	Cytoplasmic	8.96
DFE_BAC_00906	CDS	1479				hypothetical protein	M	Glycosyl transferase family 2	pssJ									2G2IE@200643,3XJXI@558415,4NEQ9@976,COG0463@1,COG0463@2	Cytoplasmic	8.96	GT2_Glycos_transf_2(250-383)	N	GT2	Y(1-43)
DFE_BAC_00907	CDS	3021				hypothetical protein	M	Fibronectin type 3 domain										2FMX1@200643,3XJKI@558415,4NEZ9@976,COG0860@1,COG0860@2	Unknown	2
DFE_BAC_00908	CDS	849				hypothetical protein	G	Psort location Cytoplasmic, score 8.96	gspK	GO:0003674,GO:0003824,GO:0006793,GO:0006796,GO:0008150,GO:0008152,GO:0009987,GO:0016301,GO:0016310,GO:0016740,GO:0016772,GO:0016773,GO:0044237,GO:0047931	2.7.1.8	ko:K18676	ko00520,ko01100,map00520,map01100		R01961	RC00002,RC00017		2FNFM@200643,3XJCE@558415,4NEV4@976,COG2971@1,COG2971@2	Cytoplasmic	8.96
DFE_BAC_00909	CDS	867	murQ_2	4.2.1.126	COG2103	N-acetylmuramic acid 6-phosphate etherase	S	SIS domain	murQ		4.2.1.126	ko:K07106	ko00520,ko01100,map00520,map01100		R08555	RC00397,RC00746		2FNYH@200643,3XIQY@558415,4NEPY@976,COG2103@1,COG2103@2	Cytoplasmic	8.96
DFE_BAC_00910	CDS	504				hypothetical protein	K	FCD				ko:K03603,ko:K04043,ko:K05799	ko03018,ko04212,ko05152,map03018,map04212,map05152					2FVTP@200643,3XIRV@558415,4NEUP@976,COG2186@1,COG2186@2	Cytoplasmic	8.96
DFE_BAC_00911	CDS	1347				hypothetical protein	S	Glycosyl hydrolases family 18										47QYP@768503,4NJZ6@976,COG3858@1,COG3858@2	Unknown	2.5
DFE_BAC_00912	CDS	477				hypothetical protein													Unknown	2
DFE_BAC_00913	CDS	357				hypothetical protein													Unknown	2
DFE_BAC_00914	CDS	474				hypothetical protein	S	Domain of unknown function (DUF4126)										2DM5T@1,31U0Y@2,47NQ4@768503,4NMMA@976	CytoplasmicMembrane	10
DFE_BAC_00915	CDS	1143				hypothetical protein	S	Memo-like protein				ko:K06990						2NQS3@2323,COG1355@1,COG1355@2	Unknown	2
DFE_BAC_00916	CDS	1128	phrA	4.1.99.3		Deoxyribodipyrimidine photo-lyase	L	DNA photolyase	phr		4.1.99.3	ko:K01669						1IQZJ@117747,4NEDW@976,COG0415@1,COG0415@2	Unknown	2
DFE_BAC_00917	CDS	939				hypothetical protein	S	Tocopherol cyclase			5.5.1.24	ko:K09834	ko00130,ko01100,ko01110,map00130,map01100,map01110	M00112	R07502,R07503,R10623,R10624	RC01911		2Z7HP@2,4P10P@976,arCOG12964@1	Unknown	2
DFE_BAC_00918	CDS	1296				hypothetical protein												1I15D@117743,2CESB@1,2Z8UZ@2,4NJSJ@976	Unknown	4.9
DFE_BAC_00919	CDS	267				hypothetical protein													Unknown	2
DFE_BAC_00920	CDS	657				hypothetical protein													Unknown	2
DFE_BAC_00921	CDS	363				hypothetical protein	O	Fibronectin type 3 domain				ko:K20276	ko02024,map02024					1IJJ4@117743,3ZQ9J@59732,4PM4C@976,COG1404@1,COG1404@2,COG4733@1,COG4733@2	Unknown	2
DFE_BAC_00922	CDS	975	axe1-6A_2		COG2382	Carbohydrate acetyl esterase/feruloyl esterase	P	Carbohydrate esterase, sialic acid-specific acetylesterase			3.2.1.51	ko:K15923	ko00511,map00511					47N0X@768503,4NF50@976,COG2382@1,COG2382@2	Unknown	2	CE6(79-191)	CE6	N	N
DFE_BAC_00923	CDS	504				hypothetical protein													Cytoplasmic	8.96
DFE_BAC_00924	CDS	186				hypothetical protein													Unknown	2
DFE_BAC_00925	CDS	132				hypothetical protein													Unknown	2
DFE_BAC_00926	CDS	510				hypothetical protein	L	HNH endonuclease										28KHY@1,2FQ1F@200643,2ZA3C@2,4ANJA@815,4PIVN@976	Unknown	2
DFE_BAC_00927	CDS	477				hypothetical protein	L	HNH endonuclease										28KHY@1,2FQ1F@200643,2ZA3C@2,4ANJA@815,4PIVN@976	Cytoplasmic	8.96
DFE_BAC_00928	CDS	237				hypothetical protein													Unknown	2
DFE_BAC_00929	CDS	90				hypothetical protein													Unknown	2
DFE_BAC_00930	CDS	1164				IS3 family transposase ISD1	L	Transposase				ko:K07483,ko:K07497						1MVN5@1224,1RP6D@1236,40253@613,COG2801@1,COG2801@2,COG2963@1,COG2963@2	Cytoplasmic	9.97
DFE_BAC_00931	CDS	333				hypothetical protein												1VWNW@1239,252B9@186801,2AX55@1,31P3J@2	Unknown	2
DFE_BAC_00932	CDS	1569				hypothetical protein	L	PFAM Integrase catalytic	tnpA									COG4584@1,COG4584@2	Cytoplasmic	8.96
DFE_BAC_00933	CDS	693				IS21 family transposase ISBf1	L	IstB-like ATP binding protein										2FQR5@200643,4NM7S@976,COG1484@1,COG1484@2	Unknown	2
DFE_BAC_00934	CDS	156				hypothetical protein													Unknown	2
DFE_BAC_00935	tRNA	74				tRNA-Phe(gaa)
DFE_BAC_00936	CDS	1257		3.4.24.-	COG0612	putative zinc protease	S	Belongs to the peptidase M16 family	pepR	GO:0005575,GO:0005623,GO:0005886,GO:0016020,GO:0044464,GO:0071944								2FN50@200643,4NEE4@976,COG0612@1,COG0612@2	Cytoplasmic	8.96
DFE_BAC_00937	CDS	537	trmR	2.1.1.-		tRNA 5-hydroxyuridine methyltransferase	S	Methyltransferase domain	yrrM		2.1.1.104	ko:K00588	ko00360,ko00940,ko00941,ko00945,ko01100,ko01110,map00360,map00940,map00941,map00945,map01100,map01110	M00039,M00350	R01942,R06578	RC00003,RC00392		2FM5S@200643,3XJS0@558415,4NH42@976,COG4122@1,COG4122@2	Cytoplasmic	9.97
DFE_BAC_00938	CDS	258				hypothetical protein													Unknown	2.5
DFE_BAC_00939	CDS	264				hypothetical protein													Unknown	2
DFE_BAC_00940	tRNA	74				tRNA-Gly(gcc)
DFE_BAC_00941	CDS	789	mutS_1		COG0249	DNA mismatch repair protein MutS	L	that it carries out the mismatch recognition step. This protein has a weak ATPase activity	mutS	GO:0003674,GO:0003676,GO:0003677,GO:0003684,GO:0003690,GO:0003824,GO:0005488,GO:0005575,GO:0005622,GO:0005623,GO:0006139,GO:0006259,GO:0006281,GO:0006298,GO:0006725,GO:0006807,GO:0006950,GO:0006974,GO:0008094,GO:0008150,GO:0008152,GO:0009987,GO:0016462,GO:0016787,GO:0016817,GO:0016818,GO:0016887,GO:0017111,GO:0030983,GO:0032300,GO:0032991,GO:0033554,GO:0034641,GO:0042623,GO:0043170,GO:0044237,GO:…		ko:K03555	ko03430,map03430					2FMFA@200643,4NEGB@976,COG0249@1,COG0249@2	Cytoplasmic	9.97
DFE_BAC_00942	CDS	675	mutS_2			DNA mismatch repair protein MutS	L	that it carries out the mismatch recognition step. This protein has a weak ATPase activity	mutS	GO:0003674,GO:0003676,GO:0003677,GO:0003684,GO:0003690,GO:0003824,GO:0005488,GO:0005575,GO:0005622,GO:0005623,GO:0006139,GO:0006259,GO:0006281,GO:0006298,GO:0006725,GO:0006807,GO:0006950,GO:0006974,GO:0008094,GO:0008150,GO:0008152,GO:0009987,GO:0016462,GO:0016787,GO:0016817,GO:0016818,GO:0016887,GO:0017111,GO:0030983,GO:0032300,GO:0032991,GO:0033554,GO:0034641,GO:0042623,GO:0043170,GO:0044237,GO:…		ko:K03555	ko03430,map03430					2FMFA@200643,4NEGB@976,COG0249@1,COG0249@2	Cytoplasmic	9.97
DFE_BAC_00943	CDS	1335				hypothetical protein	E	Saccharopine dehydrogenase	lys2		1.5.1.10	ko:K00293	ko00300,ko00310,ko01100,ko01110,ko01130,ko01230,map00300,map00310,map01100,map01110,map01130,map01230	M00030,M00032	R02315	RC00215,RC00225		4NFM8@976,COG1748@1,COG1748@2	Cytoplasmic	8.96
DFE_BAC_00944	CDS	717	yfiC	2.1.1.223	COG4123	tRNA1(Val) (adenine(37)-N6)-methyltransferase	J	Specifically methylates the adenine in position 37 of tRNA(1)(Val) (anticodon cmo5UAC)	yfiC	GO:0001510,GO:0003674,GO:0003824,GO:0005575,GO:0005622,GO:0005623,GO:0005737,GO:0006139,GO:0006396,GO:0006399,GO:0006400,GO:0006725,GO:0006807,GO:0008033,GO:0008150,GO:0008152,GO:0008168,GO:0008170,GO:0008173,GO:0008175,GO:0008757,GO:0009451,GO:0009987,GO:0010467,GO:0016070,GO:0016426,GO:0016430,GO:0016740,GO:0016741,GO:0030488,GO:0032259,GO:0034470,GO:0034641,GO:0034660,GO:0043170,GO:0043412,GO:…	2.1.1.223,2.1.1.72	ko:K00571,ko:K15460						22Y0T@171551,2FMHH@200643,4NG1X@976,COG4123@1,COG4123@2	Cytoplasmic	8.96
DFE_BAC_00945	CDS	5796				hypothetical protein	M	SprB repeat				ko:K20276	ko02024,map02024					1IQYI@117747,4PKBQ@976,COG3209@1,COG3209@2	Unknown	6.04
DFE_BAC_00946	CDS	372				hypothetical protein	P	TonB-dependent receptor plug										1HXFM@117743,4NDU8@976,COG1629@1,COG4771@2	Unknown	2
DFE_BAC_00947	CDS	273				hypothetical protein	P	TonB-dependent receptor plug										1HXFM@117743,4NDU8@976,COG1629@1,COG4771@2	Unknown	2
DFE_BAC_00948	CDS	1764				hypothetical protein	H	Starch-binding associating with outer membrane										4NEAX@976,COG4198@1,COG4198@2	Unknown	2
DFE_BAC_00949	CDS	1692				hypothetical protein	S	Peptide-N-glycosidase F, N terminal										1IPCM@117747,28HW2@1,2Z825@2,4NF6G@976	Unknown	2
DFE_BAC_00950	CDS	876				hypothetical protein	S	Haem-binding uptake, Tiki superfamily, ChaN	phuW									2FRHD@200643,4NEQ4@976,COG3016@1,COG3016@2	Cytoplasmic	8.96
DFE_BAC_00951	CDS	267				hypothetical protein													Unknown	2
DFE_BAC_00952	CDS	177				hypothetical protein													Unknown	2
DFE_BAC_00953	tRNA	75				tRNA-Arg(acg)
DFE_BAC_00954	CDS	942				hypothetical protein	C	Elongator protein 3, MiaB family, Radical SAM										2FUGW@200643,4NUA0@976,COG0731@1,COG0731@2	Extracellular	9.52
DFE_BAC_00955	CDS	345				hypothetical protein	S	Family of unknown function (DUF5320)										1VH1T@1239,24S3V@186801,2DNMM@1,32Y53@2,42H2W@68295	Unknown	2
DFE_BAC_00956	CDS	780				hypothetical protein	S	Metallo-beta-lactamase superfamily			2.5.1.105	ko:K06897	ko00790,map00790		R10339	RC00121		2G364@200643,4NR2Y@976,COG1237@1,COG1237@2	Cytoplasmic	8.96
DFE_BAC_00957	CDS	291				hypothetical protein	S	Protein of unknown function DUF134										230WE@171551,2FUC6@200643,4NSEP@976,COG1342@1,COG1342@2	Unknown	2
DFE_BAC_00958	CDS	1047				hypothetical protein	C	4Fe-4S dicluster domain	dld			ko:K16887,ko:K18930						1TRAM@1239,24CFA@186801,42HT9@68295,COG1150@1,COG1150@2	CytoplasmicMembrane	10
DFE_BAC_00959	CDS	282				hypothetical protein													Cytoplasmic	8.96
DFE_BAC_00960	CDS	1935	napF			Ferredoxin-type protein NapF	C	Pyridine nucleotide-disulphide oxidoreductase			1.8.7.3,1.8.98.4,1.8.98.5,1.8.98.6	ko:K03388	ko00680,ko01100,ko01120,ko01200,map00680,map01100,map01120,map01200	M00356,M00357,M00563,M00567	R04540,R11928,R11931,R11943,R11944	RC00011		2FRRV@200643,4NI95@976,COG1148@1,COG1148@2	Cytoplasmic	8.96
DFE_BAC_00961	CDS	1302				hypothetical protein	C	Pyridine nucleotide-disulphide oxidoreductase										2FRRV@200643,4NI95@976,COG1148@1,COG1148@2	Cytoplasmic	8.96
DFE_BAC_00962	CDS	399				hypothetical protein	C	Methyl-viologen-reducing hydrogenase, delta subunit			1.8.98.5,1.8.98.6	ko:K14127	ko00680,map00680		R00019,R11943,R11944	RC00011		COG1908@1,COG1908@2	Unknown	2
DFE_BAC_00963	CDS	252	tusA		COG0425	Sulfur carrier protein TusA	O	sulfur carrier activity										COG0425@1,COG0425@2	Unknown	2
DFE_BAC_00964	CDS	570				hypothetical protein	O	Belongs to the sulfur carrier protein TusA family										1QZTN@1224,2WWC5@28221,431JI@68525,COG2210@1,COG2210@2	Unknown	2
DFE_BAC_00965	CDS	369				hypothetical protein						ko:K06039,ko:K07092						COG2044@1,COG2044@2	Unknown	2
DFE_BAC_00966	CDS	684				hypothetical protein	T	helix_turn_helix, cAMP Regulatory protein	Z012_05310			ko:K01420,ko:K10914,ko:K21562	ko02020,ko02024,ko02025,ko02026,ko05111,map02020,map02024,map02025,map02026,map05111					2FYTV@200643,4P3ES@976,COG0664@1,COG0664@2	Cytoplasmic	8.96
DFE_BAC_00967	CDS	606				hypothetical protein	M	protein involved in outer membrane biogenesis				ko:K09800						2FN9V@200643,4AM46@815,4NEJQ@976,COG2982@1,COG2982@2	Unknown	2
DFE_BAC_00968	CDS	1419				hypothetical protein	M	AsmA-like C-terminal region				ko:K09800						47KBD@768503,4NEJQ@976,COG2982@1,COG2982@2	Periplasmic	9.83
DFE_BAC_00969	CDS	450				hypothetical protein													Unknown	2
DFE_BAC_00970	CDS	942				hypothetical protein	P	Carboxypeptidase regulatory-like domain										22X3J@171551,2FMGF@200643,4NEIE@976,COG1629@1,COG1629@2,COG4771@2	Unknown	2
DFE_BAC_00971	CDS	234				hypothetical protein													Unknown	2
DFE_BAC_00972	CDS	1248				hypothetical protein	P	PFAM TonB-dependent Receptor Plug										47JSW@768503,4NEIE@976,COG1629@1,COG1629@2,COG4771@2	Unknown	2
DFE_BAC_00973	CDS	291				hypothetical protein													Unknown	2
DFE_BAC_00974	CDS	273				hypothetical protein													Unknown	2
DFE_BAC_00975	CDS	198				hypothetical protein													Unknown	2
DFE_BAC_00976	CDS	195				hypothetical protein													Unknown	2
DFE_BAC_00977	CDS	153				hypothetical protein													Unknown	2
DFE_BAC_00978	CDS	957				hypothetical protein	G	Domain of unknown function (DUF5110)			3.2.1.20	ko:K01187	ko00052,ko00500,ko01100,map00052,map00500,map01100		R00028,R00801,R00802,R06087,R06088	RC00028,RC00049,RC00077		1I8HP@117743,2XJZI@283735,4NE1H@976,COG1501@1,COG1501@2	Unknown	2
DFE_BAC_00979	CDS	330				hypothetical protein	G	Domain of unknown function (DUF5110)			3.2.1.20	ko:K01187	ko00052,ko00500,ko01100,map00052,map00500,map01100		R00028,R00801,R00802,R06087,R06088	RC00028,RC00049,RC00077		1I8HP@117743,2XJZI@283735,4NE1H@976,COG1501@1,COG1501@2	Unknown	2
DFE_BAC_00980	CDS	117				hypothetical protein													Unknown	2
DFE_BAC_00981	CDS	384				hypothetical protein	S	COG NOG30135 non supervised orthologous group										2E5XB@1,2FS56@200643,330M9@2,4NW0P@976	Unknown	2
DFE_BAC_00982	CDS	1080	kdgK	2.7.1.45		2-dehydro-3-deoxygluconokinase	G	pfkB family carbohydrate kinase			2.7.1.45	ko:K00874	ko00030,ko01100,ko01120,ko01200,map00030,map01100,map01120,map01200	M00061,M00308,M00631	R01541	RC00002,RC00017		2FM8P@200643,3XIZT@558415,4NH8K@976,COG0524@1,COG0524@2	Unknown	2
DFE_BAC_00983	CDS	210				hypothetical protein													Unknown	2
DFE_BAC_00984	CDS	2274				hypothetical protein	P	Phosphate transporter family				ko:K03306						2FN8Q@200643,3XJVS@558415,4NFCB@976,COG0306@1,COG0306@2	CytoplasmicMembrane	10
DFE_BAC_00985	CDS	594				hypothetical protein	C	SagB-type dehydrogenase domain protein										2FPFS@200643,4NP0K@976,COG0778@1,COG0778@2	Unknown	2
DFE_BAC_00986	CDS	1344	chuR_1	1.1.99.-	COG0641	Anaerobic sulfatase-maturating enzyme	C	Iron-sulfur cluster-binding domain	atsB			ko:K06871						22U7I@171550,2FMBY@200643,4NG1N@976,COG0641@1,COG0641@2	Cytoplasmic	9.26
DFE_BAC_00987	CDS	213				hypothetical protein	M	PFAM Uncharacterised BCR, COG1649	amiA		3.5.1.28	ko:K01448	ko01503,map01503	M00727	R04112	RC00064,RC00141		47KD5@768503,4NFKQ@976,COG0860@1,COG0860@2,COG1649@1,COG1649@2	Unknown	2
DFE_BAC_00988	CDS	951				hypothetical protein	M	PFAM Uncharacterised BCR, COG1649	amiA		3.5.1.28	ko:K01448	ko01503,map01503	M00727	R04112	RC00064,RC00141		47KD5@768503,4NFKQ@976,COG0860@1,COG0860@2,COG1649@1,COG1649@2	Unknown	2
DFE_BAC_00989	CDS	993				hypothetical protein	M	PFAM Uncharacterised BCR, COG1649	amiA		3.5.1.28	ko:K01448	ko01503,map01503	M00727	R04112	RC00064,RC00141		47KD5@768503,4NFKQ@976,COG0860@1,COG0860@2,COG1649@1,COG1649@2	Cytoplasmic	8.96
DFE_BAC_00990	CDS	2790				hypothetical protein	M	PFAM Uncharacterised BCR, COG1649	amiA		3.5.1.28	ko:K01448	ko01503,map01503	M00727	R04112	RC00064,RC00141		47KD5@768503,4NFKQ@976,COG0860@1,COG0860@2,COG1649@1,COG1649@2	Unknown	2.5
DFE_BAC_00991	CDS	249				hypothetical protein													Unknown	2
DFE_BAC_00992	CDS	930	glpD2	1.1.5.3	COG0578	Glycerol-3-phosphate dehydrogenase 2	C	C-terminal domain of alpha-glycerophosphate oxidase	glpD	GO:0005575,GO:0005618,GO:0005623,GO:0005886,GO:0016020,GO:0030312,GO:0044464,GO:0071944	1.1.5.3	ko:K00111	ko00564,ko01110,map00564,map01110		R00848	RC00029		22X5P@171551,2FN2W@200643,4NEYG@976,COG0578@1,COG0578@2	Cytoplasmic	9.97
DFE_BAC_00993	CDS	423				hypothetical protein	C	C-terminal domain of alpha-glycerophosphate oxidase	glpD	GO:0005575,GO:0005618,GO:0005623,GO:0005886,GO:0016020,GO:0030312,GO:0044464,GO:0071944	1.1.5.3	ko:K00111	ko00564,ko01110,map00564,map01110		R00848	RC00029		2FN2W@200643,4NEYG@976,COG0578@1,COG0578@2	Cytoplasmic	8.96
DFE_BAC_00994	CDS	324				hypothetical protein	P	PFAM Sulfatase	atsA		3.1.6.1	ko:K01130	ko00140,ko00600,map00140,map00600		R03980,R04856	RC00128,RC00231		3Y3PF@57723,COG3119@1,COG3119@2	Cytoplasmic	9.26
DFE_BAC_00995	CDS	168				hypothetical protein													Unknown	2
DFE_BAC_00996	CDS	162				hypothetical protein													Unknown	2
DFE_BAC_00997	CDS	807	glpT_2		COG2271	Glycerol-3-phosphate transporter	G	glycerol-3-phosphate transporter	glpT	GO:0003674,GO:0005215,GO:0005575,GO:0005623,GO:0005886,GO:0006810,GO:0006811,GO:0006817,GO:0006820,GO:0008150,GO:0008509,GO:0008643,GO:0015075,GO:0015103,GO:0015114,GO:0015144,GO:0015166,GO:0015168,GO:0015291,GO:0015297,GO:0015301,GO:0015315,GO:0015318,GO:0015527,GO:0015698,GO:0015711,GO:0015748,GO:0015791,GO:0015793,GO:0015794,GO:0015850,GO:0016020,GO:0022804,GO:0022857,GO:0034219,GO:0034220,GO:…		ko:K02445					iECH74115_1262.ECH74115_3377,iECIAI39_1322.ECIAI39_2383,iECSP_1301.ECSP_3115,iECs_1301.ECs3125,iEcSMS35_1347.EcSMS35_2392,iG2583_1286.G2583_2780,iSFV_1184.SFV_2312,iZ_1308.Z3498	4NGX4@976,COG2271@1,COG2271@2	CytoplasmicMembrane	10
DFE_BAC_00998	CDS	189				hypothetical protein	E	haloacid dehalogenase-like hydrolase	pchP		3.1.3.3	ko:K01079,ko:K05967,ko:K07025,ko:K21830	ko00260,ko00680,ko01100,ko01120,ko01130,ko01200,ko01230,map00260,map00680,map01100,map01120,map01130,map01200,map01230	M00020	R00582	RC00017		22XAN@171551,2FQT9@200643,4NIAJ@976,COG0560@1,COG0560@2	Unknown	2
DFE_BAC_00999	CDS	687				hypothetical protein	E	haloacid dehalogenase-like hydrolase	pchP		3.1.3.3	ko:K01079,ko:K05967,ko:K07025,ko:K21830	ko00260,ko00680,ko01100,ko01120,ko01130,ko01200,ko01230,map00260,map00680,map01100,map01120,map01130,map01200,map01230	M00020	R00582	RC00017		22XAN@171551,2FQT9@200643,4NIAJ@976,COG0560@1,COG0560@2	Cytoplasmic	8.96
DFE_BAC_01000	CDS	666				hypothetical protein													Unknown	2
DFE_BAC_01001	CDS	633				hypothetical protein	S	COG NOG19144 non supervised orthologous group										2C0G9@1,2FN0C@200643,310GM@2,3XIJG@558415,4NHU0@976	Cytoplasmic	8.96
DFE_BAC_01002	CDS	1437	recD2	3.6.4.12		ATP-dependent RecD-like DNA helicase	L	COG0507 ATP-dependent exoDNAse (exonuclease V) alpha subunit - helicase superfamily I member	recD2_2		3.1.11.5	ko:K01144						2FNT1@200643,4AKAI@815,4NDYK@976,COG0507@1,COG0507@2	Unknown	2
DFE_BAC_01003	CDS	1347				hypothetical protein	V	Mate efflux family protein										2NPFE@2323,COG0534@1,COG0534@2	CytoplasmicMembrane	10
DFE_BAC_01004	CDS	417				hypothetical protein	S	Uncharacterised protein family UPF0047										2FW13@200643,4NUS2@976,COG0432@1,COG0432@2	Cytoplasmic	8.96
DFE_BAC_01005	CDS	1734	pgcA	5.4.2.2		Phosphoglucomutase	G	Phosphoglucomutase/phosphomannomutase, C-terminal domain	pmmB	GO:0005575,GO:0005622,GO:0005623,GO:0005737,GO:0005829,GO:0044424,GO:0044444,GO:0044464	5.4.2.2,5.4.2.8	ko:K01835,ko:K01840	ko00010,ko00030,ko00051,ko00052,ko00230,ko00500,ko00520,ko00521,ko01100,ko01110,ko01120,ko01130,map00010,map00030,map00051,map00052,map00230,map00500,map00520,map00521,map01100,map01110,map01120,map01130	M00114,M00549	R00959,R01057,R01818,R08639	RC00408		2FM0A@200643,3XJNB@558415,4NFU7@976,COG1109@1,COG1109@2	Cytoplasmic	9.26
DFE_BAC_01006	CDS	873	rmlD	1.1.1.133		dTDP-4-dehydrorhamnose reductase	M	Catalyzes the reduction of dTDP-6-deoxy-L-lyxo-4- hexulose to yield dTDP-L-rhamnose	rfbD		1.1.1.133	ko:K00067	ko00521,ko00523,ko01130,map00521,map00523,map01130	M00793	R02777	RC00182		22WWK@171551,2FN7H@200643,4NE3K@976,COG1091@1,COG1091@2	Cytoplasmic	9.26
DFE_BAC_01007	CDS	1437				hypothetical protein	M	MobA-like NTP transferase domain										39UI6@33154,3BMQM@33208,3DRBA@33213,3SQNT@50557,42230@6656,COG1208@1,KOG1322@2759	Cytoplasmic	9.97
DFE_BAC_01008	CDS	1992	pnp	2.7.7.8		Polyribonucleotide nucleotidyltransferase	J	thus facilitating recognition of the initiation point. It is needed to translate mRNA with a short Shine-Dalgarno (SD) purine-rich sequence	rpsA	GO:0005575,GO:0005576,GO:0018995,GO:0020003,GO:0030430,GO:0033643,GO:0033646,GO:0033655,GO:0043226,GO:0043227,GO:0043230,GO:0043656,GO:0043657,GO:0044215,GO:0044216,GO:0044217,GO:0044421,GO:0065010	1.17.7.4,2.7.11.1	ko:K02945,ko:K03527,ko:K12132	ko00900,ko01100,ko01110,ko01130,ko03010,map00900,map01100,map01110,map01130,map03010	M00096,M00178	R05884,R08210	RC01137,RC01487		22WN9@171551,2FNZK@200643,4NDW9@976,COG0539@1,COG0539@2	Cytoplasmic	9.97
DFE_BAC_01009	CDS	459				hypothetical protein	T	STAS domain				ko:K04749						2FYPE@200643,3XK5M@558415,4NTAB@976,COG1366@1,COG1366@2	Unknown	2
DFE_BAC_01010	CDS	807	rbn	3.1.-.-	COG1234	Ribonuclease BN	S	Zinc phosphodiesterase, which displays some tRNA 3'- processing endonuclease activity. Probably involved in tRNA maturation, by removing a 3'-trailer from precursor tRNA	rnz	GO:0003674,GO:0003824,GO:0004518,GO:0004519,GO:0004521,GO:0004527,GO:0004532,GO:0004540,GO:0005488,GO:0005515,GO:0006139,GO:0006396,GO:0006399,GO:0006725,GO:0006807,GO:0008033,GO:0008150,GO:0008152,GO:0009987,GO:0010467,GO:0016070,GO:0016787,GO:0016788,GO:0016796,GO:0016891,GO:0016893,GO:0016896,GO:0031123,GO:0034414,GO:0034470,GO:0034641,GO:0034660,GO:0042779,GO:0042780,GO:0042781,GO:0042802,GO:…	3.1.26.11	ko:K00784	ko03013,map03013					22UNP@171550,2FM13@200643,4NE1K@976,COG1234@1,COG1234@2	Cytoplasmic	8.96
DFE_BAC_01011	CDS	1155	guaA	6.3.5.2	COG0518	GMP synthase [glutamine-hydrolyzing]	F	GMP synthase C terminal domain	guaA	GO:0003674,GO:0003824,GO:0003921,GO:0003922,GO:0006139,GO:0006163,GO:0006164,GO:0006177,GO:0006725,GO:0006753,GO:0006793,GO:0006796,GO:0006807,GO:0008150,GO:0008152,GO:0009058,GO:0009116,GO:0009117,GO:0009119,GO:0009123,GO:0009124,GO:0009126,GO:0009127,GO:0009150,GO:0009152,GO:0009156,GO:0009161,GO:0009163,GO:0009165,GO:0009167,GO:0009168,GO:0009259,GO:0009260,GO:0009987,GO:0016874,GO:0016879,GO:…	2.3.1.128,6.3.5.2	ko:K01951,ko:K03790	ko00230,ko00983,ko01100,map00230,map00983,map01100	M00050	R01230,R01231,R08244	RC00010,RC00204	iLJ478.TM1820	2FM3V@200643,3XJRE@558415,4NESX@976,COG0519@1,COG0519@2	Cytoplasmic	9.97
DFE_BAC_01012	CDS	165				hypothetical protein													Unknown	2
DFE_BAC_01013	CDS	2025				hypothetical protein	I	CoA enzyme activase uncharacterised domain (DUF2229)										2J293@203682,COG1924@1,COG1924@2,COG3580@1,COG3580@2,COG3581@1,COG3581@2	Cytoplasmic	8.96
DFE_BAC_01014	CDS	1647	hcp	1.7.99.1	COG1151	Hydroxylamine reductase	C	hydroxylamine reductase activity	hcp	GO:0000302,GO:0003674,GO:0003824,GO:0004601,GO:0006807,GO:0006950,GO:0006979,GO:0008150,GO:0008152,GO:0009636,GO:0009987,GO:0010035,GO:0016209,GO:0016491,GO:0016661,GO:0016684,GO:0042221,GO:0042493,GO:0042542,GO:0046677,GO:0050418,GO:0050896,GO:0051716,GO:0055114,GO:0070887,GO:0097237,GO:0098754,GO:0098869,GO:1901700,GO:1990748	1.7.99.1	ko:K05601	ko00910,map00910		R00143	RC02797	iAF987.Gmet_2834	1TP8X@1239,247IN@186801,36DDU@31979,COG0369@1,COG1151@2	Cytoplasmic	9.97
DFE_BAC_01015	CDS	888	rsxB_2	7.-.-.-		Ion-translocating oxidoreductase complex subunit B	C	4Fe-4S binding domain	napF	GO:0005575,GO:0005622,GO:0005623,GO:0005737,GO:0006950,GO:0006979,GO:0008150,GO:0044424,GO:0044464,GO:0050896		ko:K02572						2FN3Z@200643,4NI4X@976,COG1145@1,COG1145@2	Cytoplasmic	8.96
DFE_BAC_01016	CDS	672			COG0664	Cyclic AMP receptor protein	K	Cyclic nucleotide-monophosphate binding domain										2G2ZU@200643,4NRFI@976,COG0664@1,COG0664@2	Cytoplasmic	8.96
DFE_BAC_01017	CDS	2049	sasA_4	2.7.-.-		Adaptive-response sensory-kinase SasA	T	PhoQ Sensor										4NN26@976,COG0642@1,COG2205@2	CytoplasmicMembrane	10
DFE_BAC_01018	CDS	2085	dcp	3.4.15.5	COG0339	Dipeptidyl carboxypeptidase	E	Peptidase family M3	prlC		3.4.15.5,3.4.24.70	ko:K01284,ko:K01414						2NP9Q@2323,COG0339@1,COG0339@2	Unknown	4.99
DFE_BAC_01019	CDS	126				hypothetical protein													Unknown	2
DFE_BAC_01020	CDS	93				hypothetical protein													Unknown	2
DFE_BAC_01021	CDS	1635				hypothetical protein	C	COG5016 Pyruvate oxaloacetate carboxyltransferase	pycB		4.1.1.3,6.4.1.1	ko:K01571,ko:K01960	ko00020,ko00620,ko00720,ko01100,ko01120,ko01200,ko01230,map00020,map00620,map00720,map01100,map01120,map01200,map01230	M00173,M00620	R00217,R00344	RC00040,RC00367		2FMXG@200643,4AMK8@815,4NEQV@976,COG5016@1,COG5016@2	Cytoplasmic	9.97
DFE_BAC_01022	CDS	1437				hypothetical protein	J	SusD family				ko:K04064,ko:K21572						231CA@171551,2G04A@200643,4NPBV@976,COG2913@1,COG2913@2	Unknown	2.5
DFE_BAC_01023	CDS	183				hypothetical protein													Unknown	2
DFE_BAC_01024	CDS	225				hypothetical protein													Unknown	2
DFE_BAC_01025	CDS	249				hypothetical protein													Unknown	2
DFE_BAC_01026	CDS	507				hypothetical protein	P	Psort location OuterMembrane, score										2324D@171551,2G3FU@200643,4P1Z5@976,COG1629@1,COG4771@2	OuterMembrane	9.49
DFE_BAC_01027	CDS	177				hypothetical protein													Unknown	2
DFE_BAC_01028	CDS	129				hypothetical protein													Unknown	2
DFE_BAC_01029	CDS	348				hypothetical protein													Unknown	2
DFE_BAC_01030	CDS	264				hypothetical protein													Unknown	2
DFE_BAC_01031	CDS	1392				hypothetical protein	S	Conserved hypothetical protein 698										47PE4@768503,4NES6@976,COG2855@1,COG2855@2	CytoplasmicMembrane	10
DFE_BAC_01032	CDS	1044				hypothetical protein	M	Forms passive diffusion pores that allow small molecular weight hydrophilic materials across the outer membrane										2FTBM@200643,4NPPT@976,COG3203@1,COG3203@2	Unknown	2
DFE_BAC_01033	CDS	684	ppiA	5.2.1.8	COG0652	Peptidyl-prolyl cis-trans isomerase A	M	Cyclophilin type peptidyl-prolyl cis-trans isomerase/CLD			5.2.1.8	ko:K03767,ko:K03768	ko01503,ko04217,map01503,map04217					2FY2X@200643,4NRWP@976,COG0652@1,COG0652@2	Unknown	5.41
DFE_BAC_01034	CDS	1914		6.2.1.3	COG1022	Long-chain-fatty-acid--CoA ligase FadD15	I	Amp-dependent synthetase and ligase			6.2.1.3	ko:K01897	ko00061,ko00071,ko01100,ko01212,ko02024,ko03320,ko04146,ko04216,ko04714,ko04920,map00061,map00071,map01100,map01212,map02024,map03320,map04146,map04216,map04714,map04920	M00086	R01280	RC00004,RC00014		COG1022@1,COG1022@2	CytoplasmicMembrane	7.88
DFE_BAC_01035	CDS	1422				hypothetical protein	G	Glucose / Sorbosone dehydrogenase	yliI		1.1.5.2	ko:K00117,ko:K21430	ko00030,ko01100,ko01110,ko01130,map00030,map01100,map01110,map01130		R06620	RC00066		2FSM8@200643,3XJVX@558415,4NEZC@976,COG2133@1,COG2133@2	Cytoplasmic	8.96
DFE_BAC_01036	CDS	507	greB			Transcription elongation factor GreB	K	Transcription elongation factor	greA			ko:K03624,ko:K04760						1I2YK@117743,4NM9C@976,COG0782@1,COG0782@2	Cytoplasmic	9.97
DFE_BAC_01037	CDS	396	cheB_1	3.5.1.44		Protein-glutamate methylesterase/protein-glutamine glutaminase	T	PFAM response regulator receiver										1N9SP@1224,2X7Z1@28221,43ECG@68525,COG0745@1,COG0745@2	Unknown	2
DFE_BAC_01038	CDS	2013				hypothetical protein	T	His Kinase A (phosphoacceptor) domain										1RCM9@1224,2MN09@213118,2WIZU@28221,42MC4@68525,COG4191@1,COG4191@2	CytoplasmicMembrane	9.99
DFE_BAC_01039	CDS	723				hypothetical protein	NT	protein-glutamate O-methyltransferase activity	cheR		2.1.1.80,3.1.1.61	ko:K00575,ko:K03408,ko:K13924	ko02020,ko02030,map02020,map02030	M00506				COG1352@1,COG1352@2	Cytoplasmic	8.96
DFE_BAC_01040	tRNA	84				tRNA-Leu(taa)
DFE_BAC_01041	CDS	2316		3.2.1.21	COG1472	Beta-glucosidase BoGH3A	G	Glycosyl hydrolase family 3			3.2.1.21	ko:K05349	ko00460,ko00500,ko00940,ko01100,ko01110,map00460,map00500,map00940,map01100,map01110		R00026,R02558,R02887,R02985,R03527,R04949,R04998,R10035,R10039,R10040	RC00049,RC00059,RC00171,RC00262,RC00397,RC00451,RC00714,RC00746,RC01248		2FMCU@200643,4NE90@976,COG1472@1,COG1472@2	Periplasmic	9.76	GH3(56-278)	GH3	GH3	N
DFE_BAC_01042	CDS	2877				hypothetical protein	M	Peptidase M16				ko:K07263						1HYRS@117743,4NEDZ@976,COG0612@1,COG0612@2	Unknown	4.9
DFE_BAC_01043	CDS	513				hypothetical protein	M	Peptidase M16				ko:K07263						1HYRS@117743,4NEDZ@976,COG0612@1,COG0612@2	Unknown	2
DFE_BAC_01044	CDS	2262				hypothetical protein	M	Peptidase M16				ko:K07263						1HYRS@117743,4NEDZ@976,COG0612@1,COG0612@2	Unknown	2
DFE_BAC_01045	CDS	978	pdhA	1.2.4.1		Pyruvate dehydrogenase E1 component subunit alpha	C	TPP-dependent acetoin dehydrogenase complex, E1 component, alpha subunit	pdhA	GO:0003674,GO:0005488,GO:0005515,GO:0140030,GO:0140032	1.2.4.1	ko:K00161	ko00010,ko00020,ko00620,ko01100,ko01110,ko01120,ko01130,ko01200,ko04066,ko04922,ko05230,map00010,map00020,map00620,map01100,map01110,map01120,map01130,map01200,map04066,map04922,map05230	M00307	R00014,R00209,R01699,R03270	RC00004,RC00027,RC00627,RC02742,RC02744,RC02882		2FWJH@200643,4NF2J@976,COG1071@1,COG1071@2	Cytoplasmic	9.97
DFE_BAC_01046	CDS	762	pdhB_1	1.2.4.1	COG0022	Pyruvate dehydrogenase E1 component subunit beta	C	dehydrogenase E1 component	pdhB	GO:0003674,GO:0005488,GO:0005515,GO:0005575,GO:0005618,GO:0005623,GO:0005886,GO:0016020,GO:0030312,GO:0044464,GO:0071944,GO:0140030,GO:0140032	1.2.4.1	ko:K00162,ko:K21417	ko00010,ko00020,ko00620,ko01100,ko01110,ko01120,ko01130,ko01200,ko04066,ko04922,ko05230,map00010,map00020,map00620,map01100,map01110,map01120,map01130,map01200,map04066,map04922,map05230	M00307	R00014,R00209,R01699,R03270	RC00004,RC00027,RC00627,RC02742,RC02744,RC02882	iNJ661.Rv2496c,iSB619.SA_RS05355,iYO844.BSU14590	2FQB7@200643,4NE71@976,COG0022@1,COG0022@2	Cytoplasmic	9.97
DFE_BAC_01047	CDS	231	pdhB_2	1.2.4.1	COG0022	Pyruvate dehydrogenase E1 component subunit beta	C	dehydrogenase E1 component	pdhB	GO:0003674,GO:0005488,GO:0005515,GO:0005575,GO:0005618,GO:0005623,GO:0005886,GO:0016020,GO:0030312,GO:0044464,GO:0071944,GO:0140030,GO:0140032	1.2.4.1	ko:K00162,ko:K21417	ko00010,ko00020,ko00620,ko01100,ko01110,ko01120,ko01130,ko01200,ko04066,ko04922,ko05230,map00010,map00020,map00620,map01100,map01110,map01120,map01130,map01200,map04066,map04922,map05230	M00307	R00014,R00209,R01699,R03270	RC00004,RC00027,RC00627,RC02742,RC02744,RC02882	iNJ661.Rv2496c,iSB619.SA_RS05355,iYO844.BSU14590	2FQB7@200643,4NE71@976,COG0022@1,COG0022@2	Unknown	2
DFE_BAC_01048	CDS	672				hypothetical protein													Unknown	2
DFE_BAC_01049	CDS	198	pdhC	2.3.1.12		Dihydrolipoyllysine-residue acetyltransferase component of pyruvate dehydrogenase complex	C	2-oxoacid dehydrogenases acyltransferase (catalytic domain)	pdhC		2.3.1.12	ko:K00627	ko00010,ko00020,ko00620,ko01100,ko01110,ko01120,ko01130,ko01200,map00010,map00020,map00620,map01100,map01110,map01120,map01130,map01200	M00307	R00209,R02569	RC00004,RC02742,RC02857		22XWE@171551,2FNQF@200643,4NED0@976,COG0508@1,COG0508@2	Unknown	2
DFE_BAC_01050	CDS	294				hypothetical protein	C	Dihydrolipoyl dehydrogenase	pdhD	GO:0005575,GO:0005622,GO:0005623,GO:0005737,GO:0044424,GO:0044464	1.8.1.4	ko:K00382	ko00010,ko00020,ko00260,ko00280,ko00620,ko00630,ko00640,ko01100,ko01110,ko01120,ko01130,ko01200,map00010,map00020,map00260,map00280,map00620,map00630,map00640,map01100,map01110,map01120,map01130,map01200	M00009,M00011,M00036,M00307,M00532	R00209,R01221,R01698,R03815,R07618,R08549	RC00004,RC00022,RC00583,RC02742,RC02833,RC02834		1TP1W@1239,249R3@186801,36EPX@31979,COG1249@1,COG1249@2	Cytoplasmic	9.26
DFE_BAC_01051	CDS	591	lpd	1.8.1.4		Dihydrolipoyl dehydrogenase	C	Dihydrolipoyl dehydrogenase	lpdA		1.8.1.4	ko:K00382	ko00010,ko00020,ko00260,ko00280,ko00620,ko00630,ko00640,ko01100,ko01110,ko01120,ko01130,ko01200,map00010,map00020,map00260,map00280,map00620,map00630,map00640,map01100,map01110,map01120,map01130,map01200	M00009,M00011,M00036,M00307,M00532	R00209,R01221,R01698,R03815,R07618,R08549	RC00004,RC00022,RC00583,RC02742,RC02833,RC02834		22WU2@171551,2FM8Y@200643,4NDVC@976,COG1249@1,COG1249@2	Cytoplasmic	9.97
DFE_BAC_01052	CDS	186	pdhD	1.8.1.4		Dihydrolipoyl dehydrogenase	C	Dihydrolipoyl dehydrogenase	pdhD	GO:0005575,GO:0005622,GO:0005623,GO:0005737,GO:0044424,GO:0044464	1.8.1.4	ko:K00382	ko00010,ko00020,ko00260,ko00280,ko00620,ko00630,ko00640,ko01100,ko01110,ko01120,ko01130,ko01200,map00010,map00020,map00260,map00280,map00620,map00630,map00640,map01100,map01110,map01120,map01130,map01200	M00009,M00011,M00036,M00307,M00532	R00209,R01221,R01698,R03815,R07618,R08549	RC00004,RC00022,RC00583,RC02742,RC02833,RC02834		1TP1W@1239,249R3@186801,36EPX@31979,COG1249@1,COG1249@2	Cytoplasmic	9.26
DFE_BAC_01053	CDS	135				hypothetical protein													Unknown	2
DFE_BAC_01054	CDS	459				hypothetical protein	H	Lipoate-protein ligase			6.3.1.20	ko:K03800	ko00785,ko01100,map00785,map01100		R07770,R07771,R11143	RC00043,RC00070,RC00090,RC00992,RC02896		COG0095@1,COG0095@2	Unknown	2
DFE_BAC_01055	CDS	1533	aas		COG0204	Bifunctional protein Aas	IQ	AMP-binding enzyme C-terminal domain	aas		2.3.1.40,6.2.1.20	ko:K05939	ko00071,ko00564,map00071,map00564		R01406,R04864	RC00014,RC00039,RC00041		1QVGC@1224,43BUA@68525,COG0318@1,COG0318@2	CytoplasmicMembrane	9.82
DFE_BAC_01056	CDS	264				hypothetical protein	S	PEGA domain										2BDXQ@1,327MX@2,4NRZY@976	Unknown	2
DFE_BAC_01057	CDS	333				hypothetical protein												1I3WF@117743,28P8J@1,2ZC2G@2,4NTQZ@976	CytoplasmicMembrane	9.82
DFE_BAC_01058	CDS	591				hypothetical protein	S	PFAM PP-loop domain protein			4.99.1.12	ko:K06864,ko:K09121						1TPB2@1239,2485J@186801,42FCT@68295,COG1606@1,COG1606@2	Cytoplasmic	8.96
DFE_BAC_01059	CDS	432	yfhM		COG2373	Alpha-2-macroglobulin	S	Large extracellular alpha-helical protein				ko:K06894						2FP6Z@200643,4NEW9@976,COG2373@1,COG2373@2	Unknown	2
DFE_BAC_01060	CDS	189				hypothetical protein													Unknown	2
DFE_BAC_01061	CDS	288				hypothetical protein	S	alpha-2-macroglobulin domain protein				ko:K06894						1INMI@117747,4NEW9@976,COG2373@1,COG2373@2	Unknown	2
DFE_BAC_01062	CDS	225				hypothetical protein													Unknown	2
DFE_BAC_01063	CDS	93				hypothetical protein													Unknown	2
DFE_BAC_01064	CDS	192				hypothetical protein													Unknown	2
DFE_BAC_01065	CDS	231				hypothetical protein	S	Large extracellular alpha-helical protein				ko:K06894						2FP6Z@200643,4NEW9@976,COG2373@1,COG2373@2	Unknown	2
DFE_BAC_01066	CDS	2523	mtgA	2.4.1.129		Biosynthetic peptidoglycan transglycosylase	M	Penicillin-Binding Protein C-terminus Family	pbpC		2.4.1.129	ko:K05367	ko00550,map00550					22W9J@171551,2FNUH@200643,4NEG5@976,COG4953@1,COG4953@2	CytoplasmicMembrane	9.82	GT51(57-213)	GT51	GT51	Y(1-29)
DFE_BAC_01067	CDS	1530	rcsC_1	2.7.13.3		Sensor histidine kinase RcsC	T	PAS fold	ssrA		2.1.1.80,2.7.13.3,3.1.1.61	ko:K07678,ko:K13924,ko:K14978,ko:K19694	ko02020,ko02025,ko02026,ko02030,ko05111,map02020,map02025,map02026,map02030,map05111	M00475,M00506,M00663				1HZV8@117743,37EY2@326319,4NDXU@976,COG0642@1,COG0784@1,COG0784@2,COG2205@2,COG5000@1,COG5000@2	CytoplasmicMembrane	7.88
DFE_BAC_01068	tRNA	76				tRNA-Val(gac)
DFE_BAC_01069	CDS	201				hypothetical protein	L	GIY-YIG catalytic domain protein	yazA			ko:K07461						1IUQV@117747,4NV6N@976,COG2827@1,COG2827@2	Unknown	2
DFE_BAC_01070	CDS	276				hypothetical protein													Unknown	2
DFE_BAC_01071	CDS	2067				hypothetical protein	T	PhoQ Sensor			2.7.13.3	ko:K07677,ko:K19693	ko02020,ko02026,map02020,map02026	M00474				1NRP8@1224,1SKTW@1236,1X4Y5@135614,COG0642@1,COG0784@1,COG0784@2,COG2205@2,COG3292@1,COG3292@2	Unknown	2
DFE_BAC_01072	CDS	486				hypothetical protein	T	Histidine kinase										2G2V9@200643,4NFZB@976,COG2972@1,COG2972@2,COG3292@1,COG3292@2	Cytoplasmic	8.96
DFE_BAC_01073	CDS	759	btsR_2		COG3279	Transcriptional regulatory protein BtsR	T	Response regulator of the LytR AlgR family				ko:K02477						4NFWA@976,COG3279@1,COG3279@2	Cytoplasmic	9.97
DFE_BAC_01074	CDS	1461				hypothetical protein	G	Alpha-L-fucosidase C-terminal domain			3.2.1.51	ko:K01206	ko00511,map00511					2FM8D@200643,3XJA3@558415,4NE74@976,COG3669@1,COG3669@2	Unknown	2	GH29(20-388)	GH29	GH29	N
DFE_BAC_01075	CDS	783				hypothetical protein	G	Alpha-L-fucosidase			3.2.1.51	ko:K01206	ko00511,map00511					1HWZ1@117743,4NE74@976,COG3669@1,COG3669@2	Unknown	2	GH29(3-159)	GH29	N	N
DFE_BAC_01076	CDS	495				hypothetical protein	G	Alpha-L-fucosidase			3.2.1.51	ko:K01206	ko00511,map00511					2FMB0@200643,4NE74@976,COG3669@1,COG3669@2	Unknown	2	GH29(21-162)	GH29	N	N
DFE_BAC_01077	CDS	1128				hypothetical protein	J	COG1670 acetyltransferases, including N-acetylases of ribosomal proteins										47QQA@768503,4NQ6A@976,COG1670@1,COG1670@2	Cytoplasmic	8.96
DFE_BAC_01078	CDS	747	ispD	2.7.7.60	COG1211	2-C-methyl-D-erythritol 4-phosphate cytidylyltransferase	I	Catalyzes the formation of 4-diphosphocytidyl-2-C- methyl-D-erythritol from CTP and 2-C-methyl-D-erythritol 4- phosphate (MEP)	ispD	GO:0003674,GO:0003824,GO:0016740,GO:0016772,GO:0016779,GO:0050518,GO:0070567	2.7.7.60,4.6.1.12	ko:K00991,ko:K12506	ko00900,ko01100,ko01110,ko01130,map00900,map01100,map01110,map01130	M00096	R05633,R05637	RC00002,RC01440		22XSS@171551,2FM5H@200643,4NMB5@976,COG1211@1,COG1211@2	Cytoplasmic	9.26
DFE_BAC_01079	CDS	1653		6.2.1.3	COG1022	Long-chain-fatty-acid--CoA ligase FadD15	I	Psort location CytoplasmicMembrane, score	fadD		6.2.1.3	ko:K01897	ko00061,ko00071,ko01100,ko01212,ko02024,ko03320,ko04146,ko04216,ko04714,ko04920,map00061,map00071,map01100,map01212,map02024,map03320,map04146,map04216,map04714,map04920	M00086	R01280	RC00004,RC00014		2FN1X@200643,4AKUM@815,4NGFQ@976,COG1022@1,COG1022@2	CytoplasmicMembrane	7.88
DFE_BAC_01080	CDS	156				hypothetical protein													Unknown	2
DFE_BAC_01081	CDS	342	pgk_1	2.7.2.3		Phosphoglycerate kinase	G	Phosphoglycerate kinase	pgk	GO:0003674,GO:0003824,GO:0004618,GO:0005575,GO:0005622,GO:0005623,GO:0005737,GO:0005975,GO:0006082,GO:0006090,GO:0006091,GO:0006096,GO:0006139,GO:0006163,GO:0006164,GO:0006165,GO:0006725,GO:0006732,GO:0006733,GO:0006753,GO:0006754,GO:0006757,GO:0006793,GO:0006796,GO:0006807,GO:0008150,GO:0008152,GO:0009056,GO:0009058,GO:0009108,GO:0009117,GO:0009123,GO:0009124,GO:0009126,GO:0009127,GO:0009132,GO:…	2.7.2.3,5.3.1.1	ko:K00927,ko:K01803	ko00010,ko00051,ko00562,ko00710,ko01100,ko01110,ko01120,ko01130,ko01200,ko01230,map00010,map00051,map00562,map00710,map01100,map01110,map01120,map01130,map01200,map01230	M00001,M00002,M00003,M00165,M00166,M00308,M00552	R01015,R01512	RC00002,RC00043,RC00423		2FM2Q@200643,3XJMS@558415,4NFW2@976,COG0126@1,COG0126@2	Cytoplasmic	9.26
DFE_BAC_01082	CDS	384	pgk_2	2.7.2.3		Phosphoglycerate kinase	F	Belongs to the phosphoglycerate kinase family	pgk	GO:0003674,GO:0003824,GO:0004618,GO:0005575,GO:0005622,GO:0005623,GO:0005737,GO:0005975,GO:0006082,GO:0006090,GO:0006091,GO:0006096,GO:0006139,GO:0006163,GO:0006164,GO:0006165,GO:0006725,GO:0006732,GO:0006733,GO:0006753,GO:0006754,GO:0006757,GO:0006793,GO:0006796,GO:0006807,GO:0008150,GO:0008152,GO:0009056,GO:0009058,GO:0009108,GO:0009117,GO:0009123,GO:0009124,GO:0009126,GO:0009127,GO:0009132,GO:…	2.7.2.3,5.3.1.1	ko:K00927,ko:K01803	ko00010,ko00051,ko00562,ko00710,ko01100,ko01110,ko01120,ko01130,ko01200,ko01230,map00010,map00051,map00562,map00710,map01100,map01110,map01120,map01130,map01200,map01230	M00001,M00002,M00003,M00165,M00166,M00308,M00552	R01015,R01512	RC00002,RC00043,RC00423		22WBD@171551,2FM2Q@200643,4NFW2@976,COG0126@1,COG0126@2	Cytoplasmic	9.26
DFE_BAC_01083	CDS	444				hypothetical protein	IQ	acyl transferase				ko:K00666						1IJB2@117743,4NDXK@976,COG0318@1,COG0318@2	Unknown	2
DFE_BAC_01084	CDS	633				hypothetical protein	H	PFAM Acyl-protein synthetase, LuxE	luxE		6.2.1.19	ko:K06046	ko02020,ko02024,map02020,map02024					22U7T@171550,2FVZN@200643,4PKAN@976,COG1541@1,COG1541@2	Unknown	2
DFE_BAC_01085	CDS	429				hypothetical protein	M	Papain family cysteine protease			3.4.22.40	ko:K01372,ko:K02316	ko03030,map03030					2FPW0@200643,4APUH@815,4NE02@976,COG3579@1,COG3579@2	Unknown	2
DFE_BAC_01086	CDS	366				hypothetical protein	L	Belongs to the UPF0102 family	yraN			ko:K07460						22YE3@171551,2FSN9@200643,4NS7E@976,COG0792@1,COG0792@2	Cytoplasmic	8.96
DFE_BAC_01087	CDS	642	degU		COG2197	Transcriptional regulatory protein DegU	KT	helix_turn_helix, Lux Regulon										22UCQ@171550,2FSDF@200643,4NKAD@976,COG2197@1,COG2197@2	Cytoplasmic	9.97
DFE_BAC_01088	CDS	948				hypothetical protein	T	Histidine kinase										2FRZ7@200643,3XJQ7@558415,4NI65@976,COG4585@1,COG4585@2	CytoplasmicMembrane	9.99
DFE_BAC_01089	CDS	1269	waaA	2.4.99.12	COG1519	3-deoxy-D-manno-octulosonic acid transferase	M	Psort location Cytoplasmic, score 8.96	waaA	GO:0001510,GO:0003674,GO:0003824,GO:0005575,GO:0005622,GO:0005623,GO:0005737,GO:0006139,GO:0006396,GO:0006399,GO:0006400,GO:0006725,GO:0006807,GO:0008033,GO:0008150,GO:0008152,GO:0008168,GO:0008173,GO:0008175,GO:0008176,GO:0008757,GO:0009451,GO:0009987,GO:0010467,GO:0016070,GO:0016423,GO:0016740,GO:0016741,GO:0030488,GO:0032259,GO:0032991,GO:0034470,GO:0034641,GO:0034660,GO:0034708,GO:0036265,GO:…	2.1.1.33,2.4.99.12,2.4.99.13,2.4.99.14,2.4.99.15	ko:K02527,ko:K03439	ko00540,ko01100,map00540,map01100	M00060,M00080	R04658,R05074,R09763	RC00009,RC00077,RC00247		2FPNI@200643,4AKSN@815,4NESA@976,COG1519@1,COG1519@2	Unknown	2	GT30(47-219)	GT30	GT30	N
DFE_BAC_01090	CDS	3282				hypothetical protein	P	Carboxypeptidase regulatory-like domain										22X50@171551,2FKYY@200643,4NF66@976,COG1629@1,COG4771@2	OuterMembrane	9.95
DFE_BAC_01091	CDS	1506				hypothetical protein	S	Putative binding domain, N-terminal										28KJP@1,2FR8N@200643,2ZA4Q@2,4NKJJ@976	Unknown	2.5
DFE_BAC_01092	CDS	162				hypothetical protein													Unknown	2
DFE_BAC_01093	CDS	1101	nrdZ	1.17.4.1		Vitamin B12-dependent ribonucleoside-diphosphate reductase	F	Catalyzes the reduction of ribonucleotides to deoxyribonucleotides. May function to provide a pool of deoxyribonucleotide precursors for DNA repair during oxygen limitation and or for immediate growth after restoration of oxygen	nrd		1.17.4.1	ko:K00525	ko00230,ko00240,ko01100,map00230,map00240,map01100	M00053	R02017,R02018,R02019,R02024	RC00613		2FN30@200643,4NEHQ@976,COG0209@1,COG0209@2	Cytoplasmic	9.97
DFE_BAC_01094	CDS	1245				hypothetical protein	F	Ribonucleotide reductase, barrel domain	nrd		1.17.4.1	ko:K00525	ko00230,ko00240,ko01100,map00230,map00240,map01100	M00053	R02017,R02018,R02019,R02024	RC00613		2FN30@200643,3XJVM@558415,4NEHQ@976,COG0209@1,COG0209@2	Cytoplasmic	9.97
DFE_BAC_01095	CDS	1365	trpB	4.2.1.20	COG0133	Tryptophan synthase beta chain	E	The beta subunit is responsible for the synthesis of L- tryptophan from indole and L-serine	trpB		4.2.1.20	ko:K01696,ko:K06001	ko00260,ko00400,ko01100,ko01110,ko01130,ko01230,map00260,map00400,map01100,map01110,map01130,map01230	M00023	R00674,R02340,R02722	RC00209,RC00210,RC00700,RC00701,RC02868		2G5YY@200795,COG1350@1,COG1350@2	Cytoplasmic	9.97
DFE_BAC_01096	CDS	594	hisI	3.5.4.19		Histidine biosynthesis bifunctional protein HisIE	E	Histidine biosynthesis bifunctional protein hisIE	hisI	GO:0000105,GO:0000287,GO:0003674,GO:0003824,GO:0004635,GO:0004636,GO:0005488,GO:0005575,GO:0005618,GO:0005622,GO:0005623,GO:0005737,GO:0005829,GO:0006082,GO:0006520,GO:0006547,GO:0006725,GO:0006807,GO:0008150,GO:0008152,GO:0008652,GO:0009058,GO:0009605,GO:0009607,GO:0009987,GO:0016053,GO:0016462,GO:0016787,GO:0016810,GO:0016814,GO:0016817,GO:0016818,GO:0018130,GO:0019238,GO:0019438,GO:0019752,GO:…	3.5.4.19,3.5.4.25,3.6.1.31,5.3.1.16	ko:K01496,ko:K01497,ko:K01523,ko:K01814,ko:K11755	ko00340,ko00740,ko00790,ko01100,ko01110,ko01230,ko02024,map00340,map00740,map00790,map01100,map01110,map01230,map02024	M00026,M00125	R00425,R04035,R04037,R04640	RC00002,RC00293,RC00945,RC01055,RC02504	iECNA114_1301.ECNA114_0880,iECW_1372.ECW_m2186,iEKO11_1354.EKO11_1768,iHN637.CLJU_RS05760,iSB619.SA_RS14110,iUMN146_1321.UM146_06665,iWFL_1372.ECW_m2186	22WHQ@171551,2FKYQ@200643,4NERE@976,COG0139@1,COG0139@2,COG0140@1,COG0140@2	Cytoplasmic	9.97
DFE_BAC_01097	CDS	735	hisF	4.3.2.10	COG0107	Imidazole glycerol phosphate synthase subunit HisF	E	IGPS catalyzes the conversion of PRFAR and glutamine to IGP, AICAR and glutamate. The HisF subunit catalyzes the cyclization activity that produces IGP and AICAR from PRFAR using the ammonia provided by the HisH subunit	hisF	GO:0000105,GO:0000107,GO:0003674,GO:0003824,GO:0005575,GO:0005622,GO:0005623,GO:0005737,GO:0005829,GO:0006082,GO:0006520,GO:0006547,GO:0006725,GO:0006807,GO:0008150,GO:0008152,GO:0008652,GO:0009058,GO:0009382,GO:0009987,GO:0016053,GO:0016740,GO:0016757,GO:0016763,GO:0018130,GO:0019438,GO:0019752,GO:0032991,GO:0034641,GO:0043436,GO:0044237,GO:0044238,GO:0044249,GO:0044281,GO:0044283,GO:0044424,GO:…	3.5.4.19,3.6.1.31	ko:K01663,ko:K02500,ko:K11755	ko00340,ko01100,ko01110,ko01230,map00340,map01100,map01110,map01230	M00026	R04035,R04037,R04558	RC00002,RC00010,RC01055,RC01190,RC01943	iECO111_1330.ECO111_2749,iEcolC_1368.EcolC_1617,iHN637.CLJU_RS05755,iLJ478.TM1036,iSB619.SA_RS14115,iYL1228.KPN_02481	22WRH@171551,2FNY2@200643,4NE16@976,COG0107@1,COG0107@2	Cytoplasmic	9.97
DFE_BAC_01098	CDS	1296	hisH	3.5.1.2		Imidazole glycerol phosphate synthase subunit HisH	E	Histidine biosynthesis protein	hisA	GO:0000105,GO:0000162,GO:0003674,GO:0003824,GO:0003949,GO:0005575,GO:0005622,GO:0005623,GO:0005737,GO:0006082,GO:0006520,GO:0006547,GO:0006568,GO:0006576,GO:0006586,GO:0006725,GO:0006807,GO:0008150,GO:0008152,GO:0008652,GO:0009058,GO:0009072,GO:0009073,GO:0009308,GO:0009309,GO:0009987,GO:0016053,GO:0016853,GO:0016860,GO:0016861,GO:0018130,GO:0019438,GO:0019752,GO:0034641,GO:0042401,GO:0042430,GO:…	5.3.1.16	ko:K01814	ko00340,ko01100,ko01110,ko01230,map00340,map01100,map01110,map01230	M00026	R04640	RC00945	iAF987.Gmet_0388	1HWQ2@117743,34QSU@308865,4NEEX@976,COG0106@1,COG0106@2	Cytoplasmic	9.97
DFE_BAC_01099	CDS	1089	hisB		COG0131	Histidine biosynthesis bifunctional protein HisB	E	belongs to the imidazoleglycerol-phosphate dehydratase family	hisB	GO:0000105,GO:0000287,GO:0003674,GO:0003824,GO:0004401,GO:0004424,GO:0005488,GO:0005515,GO:0006082,GO:0006520,GO:0006547,GO:0006725,GO:0006793,GO:0006796,GO:0006807,GO:0008150,GO:0008152,GO:0008270,GO:0008652,GO:0009058,GO:0009987,GO:0016053,GO:0016311,GO:0016787,GO:0016788,GO:0016791,GO:0016829,GO:0016835,GO:0016836,GO:0018130,GO:0019438,GO:0019752,GO:0034200,GO:0034641,GO:0040007,GO:0042578,GO:…	1.1.1.23,2.6.1.9,3.1.3.15,3.1.3.82,3.1.3.83,4.2.1.19	ko:K00013,ko:K00817,ko:K01089,ko:K01693,ko:K03273	ko00340,ko00350,ko00360,ko00400,ko00401,ko00540,ko00960,ko01100,ko01110,ko01130,ko01230,map00340,map00350,map00360,map00400,map00401,map00540,map00960,map01100,map01110,map01130,map01230	M00026,M00064	R00694,R00734,R01158,R01163,R03012,R03013,R03243,R03457,R05647,R09771	RC00006,RC00017,RC00099,RC00242,RC00463,RC00888,RC00932	iECO111_1330.ECO111_2746,iECS88_1305.ECS88_2121,iJN746.PP_0289,iLJ478.TM1039,iSB619.SA_RS14130,iUMNK88_1353.UMNK88_2570	47J9I@768503,4NENP@976,COG0131@1,COG0131@2,COG0241@1,COG0241@2	Cytoplasmic	9.97
DFE_BAC_01100	CDS	2319	hisD	1.1.1.23		Histidinol dehydrogenase	E	Catalyzes the sequential NAD-dependent oxidations of L- histidinol to L-histidinaldehyde and then to L-histidine	hisD	GO:0000105,GO:0003674,GO:0003824,GO:0004399,GO:0005575,GO:0005622,GO:0005623,GO:0005737,GO:0005829,GO:0006082,GO:0006520,GO:0006547,GO:0006725,GO:0006807,GO:0008150,GO:0008152,GO:0008652,GO:0009058,GO:0009987,GO:0016053,GO:0016491,GO:0016614,GO:0016616,GO:0018130,GO:0019438,GO:0019752,GO:0034641,GO:0043436,GO:0044237,GO:0044238,GO:0044249,GO:0044281,GO:0044283,GO:0044424,GO:0044444,GO:0044464,GO:…	1.1.1.23,1.1.1.308,2.6.1.9	ko:K00013,ko:K00817,ko:K15509	ko00340,ko00350,ko00360,ko00400,ko00401,ko00960,ko01100,ko01110,ko01130,ko01230,map00340,map00350,map00360,map00400,map00401,map00960,map01100,map01110,map01130,map01230	M00026	R00694,R00734,R01158,R01163,R03012,R03243	RC00006,RC00099,RC00242,RC00463,RC00888		1HZ69@117743,2PA5E@246874,4NFPZ@976,COG0079@1,COG0079@2,COG0141@1,COG0141@2	Cytoplasmic	9.26
DFE_BAC_01101	CDS	858	hisG	2.4.2.17	COG0040	ATP phosphoribosyltransferase	E	ATP phosphoribosyltransferase	hisG	GO:0000105,GO:0003674,GO:0003824,GO:0003879,GO:0005575,GO:0005622,GO:0005623,GO:0005737,GO:0005829,GO:0006082,GO:0006520,GO:0006547,GO:0006725,GO:0006807,GO:0008150,GO:0008152,GO:0008652,GO:0009058,GO:0009987,GO:0016053,GO:0016740,GO:0016757,GO:0016763,GO:0018130,GO:0019438,GO:0019752,GO:0034641,GO:0043436,GO:0044237,GO:0044238,GO:0044249,GO:0044281,GO:0044283,GO:0044424,GO:0044444,GO:0044464,GO:…	2.4.2.17	ko:K00765	ko00340,ko01100,ko01110,ko01230,map00340,map01100,map01110,map01230	M00026	R01071	RC02819,RC03200	iECSF_1327.ECSF_1909	1HWP3@117743,2NTFX@237,4NDW8@976,COG0040@1,COG0040@2	Cytoplasmic	9.97
DFE_BAC_01102	CDS	792	pheA		COG0077	Bifunctional chorismate mutase/prephenate dehydratase	E	Prephenate dehydratase	pheA		4.2.1.51,5.4.99.5	ko:K04518,ko:K14170	ko00400,ko01100,ko01110,ko01130,ko01230,map00400,map01100,map01110,map01130,map01230	M00024,M00025	R00691,R01373,R01715	RC00360,RC03116		22XE0@171551,2FNHW@200643,4NEEK@976,COG0077@1,COG0077@2	Cytoplasmic	9.97
DFE_BAC_01103	CDS	432				hypothetical protein													Unknown	2
DFE_BAC_01104	CDS	1152	rcsC_2	2.7.13.3		Sensor histidine kinase RcsC	T	protein histidine kinase activity			2.7.13.3	ko:K02484,ko:K07636	ko02020,map02020	M00434				COG5002@1,COG5002@2	CytoplasmicMembrane	7.88
DFE_BAC_01105	CDS	393				hypothetical protein	T	response regulator, receiver				ko:K07814						COG3437@1,COG3437@2	Cytoplasmic	9.97
DFE_BAC_01106	CDS	1965	sasA_5	2.7.-.-		Adaptive-response sensory-kinase SasA	C	Putative Fe-S cluster			2.7.13.3	ko:K02482						2NP4X@2323,COG4191@1,COG4191@2,COG4624@1,COG4624@2	CytoplasmicMembrane	7.88
DFE_BAC_01107	CDS	1758	hndD_2	1.12.1.3	COG3383	NADP-reducing hydrogenase subunit HndD	C	Iron hydrogenase small subunit			1.12.1.3,1.6.5.3	ko:K00336,ko:K18332	ko00190,ko01100,map00190,map01100	M00144	R11945	RC00061		2NNXH@2323,COG3383@1,COG3383@2,COG4624@1,COG4624@2	Unknown	5.41
DFE_BAC_01108	CDS	1956				hypothetical protein	C	NDH-1 shuttles electrons from NADH, via FMN and iron- sulfur (Fe-S) centers, to quinones in the respiratory chain	hoxF		1.12.1.3,1.6.5.3	ko:K00335,ko:K05587,ko:K18331	ko00190,ko01100,map00190,map01100	M00144	R11945	RC00061		2NNM1@2323,COG1894@1,COG1894@2	Cytoplasmic	9.12
DFE_BAC_01109	CDS	468	nuoE	7.1.1.-	COG1905	NADH-quinone oxidoreductase subunit E	C	Thioredoxin-like [2Fe-2S] ferredoxin			1.12.1.4,1.6.5.3	ko:K00334,ko:K17999	ko00190,ko01100,map00190,map01100	M00144	R11945	RC00061		2NPSB@2323,COG1905@1,COG1905@2	Cytoplasmic	9.12
DFE_BAC_01110	CDS	246				Protein	C	2 iron, 2 sulfur cluster binding										COG1905@1,COG1905@2	Cytoplasmic	8.96
DFE_BAC_01111	CDS	1884	rsxB_3	7.-.-.-		Ion-translocating oxidoreductase complex subunit B	C	Putative Fe-S cluster										2FP4U@200643,3XJD3@558415,4NFXC@976,COG2221@1,COG2221@2,COG4624@1,COG4624@2	Unknown	5.41
DFE_BAC_01112	CDS	1215				hypothetical protein	KT	Sigma factor PP2C-like phosphatases										2FNHT@200643,3XJHE@558415,4NKGH@976,COG2208@1,COG2208@2	Cytoplasmic	8.96
DFE_BAC_01113	CDS	426	ytkD	3.6.1.55	COG0494	Putative 8-oxo-dGTP diphosphatase YtkD	F	NUDIX domain			3.6.1.55	ko:K03574						1TWWN@1239,25M3V@186801,266E2@186807,COG1051@1,COG1051@2	Cytoplasmic	8.96
DFE_BAC_01114	CDS	1176	cpdA_4	3.1.4.53		3',5'-cyclic adenosine monophosphate phosphodiesterase CpdA	S	Ser Thr phosphatase family protein				ko:K07098						2FP07@200643,4NFCH@976,COG1408@1,COG1408@2	CytoplasmicMembrane	10
DFE_BAC_01115	CDS	1587				hypothetical protein	S	Peptidase, M28 family										2FQ2M@200643,4NFDJ@976,COG2234@1,COG2234@2	Unknown	2.5
DFE_BAC_01116	CDS	699				hypothetical protein	S	WLM domain				ko:K07043						1MXZU@1224,1S9E4@1236,1X199@135613,COG1451@1,COG1451@2	Cytoplasmic	8.96
DFE_BAC_01117	CDS	711			COG0217	putative transcriptional regulatory protein	K	transcriptional regulatory protein	yebC	GO:0005575,GO:0005622,GO:0005623,GO:0005737,GO:0005829,GO:0044424,GO:0044444,GO:0044464								47JWX@768503,4NE8Y@976,COG0217@1,COG0217@2	Cytoplasmic	8.96
DFE_BAC_01118	CDS	162				hypothetical protein													Unknown	2
DFE_BAC_01119	CDS	483	spmB			Spore maturation protein B	S	Transporter gate domain protein	spmB			ko:K06373,ko:K06374						2FNNY@200643,4NFUN@976,COG0700@1,COG0700@2,COG2715@1,COG2715@2	CytoplasmicMembrane	10
DFE_BAC_01120	CDS	498				hypothetical protein	S	Nucleoside recognition	spmB			ko:K06373,ko:K06374						2FNNY@200643,3XIRJ@558415,4NFUN@976,COG0700@1,COG0700@2,COG2715@1,COG2715@2	CytoplasmicMembrane	9.82
DFE_BAC_01121	CDS	177				hypothetical protein													Unknown	2
DFE_BAC_01122	CDS	390				hypothetical protein	M	glycosyl transferase group 1										1KMCE@119065,1MU9C@1224,2VIBU@28216,COG0438@1,COG0438@2	Cytoplasmic	8.96
DFE_BAC_01123	CDS	543				hypothetical protein													Cytoplasmic	8.96
DFE_BAC_01124	CDS	2424	wzc	2.7.10.-	COG0489	Tyrosine-protein kinase wzc	DM	TIGRFAM capsular exopolysaccharide family	wzc	GO:0000271,GO:0003674,GO:0003824,GO:0004672,GO:0004713,GO:0005488,GO:0005515,GO:0005575,GO:0005623,GO:0005886,GO:0005887,GO:0005975,GO:0005976,GO:0006464,GO:0006468,GO:0006793,GO:0006796,GO:0006807,GO:0008150,GO:0008152,GO:0009058,GO:0009059,GO:0009242,GO:0009987,GO:0016020,GO:0016021,GO:0016051,GO:0016301,GO:0016310,GO:0016462,GO:0016740,GO:0016772,GO:0016773,GO:0016787,GO:0016817,GO:0016818,GO:…		ko:K16692						47JQC@768503,4NEXU@976,COG0489@1,COG0489@2,COG3206@1,COG3206@2	CytoplasmicMembrane	10
DFE_BAC_01125	CDS	666				hypothetical protein	M	Polysaccharide biosynthesis/export protein				ko:K01991	ko02026,map02026					2FNYD@200643,3XJ8H@558415,4NNJT@976,COG1596@1,COG1596@2	Unknown	2
DFE_BAC_01126	CDS	312				hypothetical protein	K	Transcription termination factor nusG	nusG	GO:0005575,GO:0005622,GO:0005623,GO:0005737,GO:0005829,GO:0006355,GO:0008150,GO:0009889,GO:0010468,GO:0010556,GO:0019219,GO:0019222,GO:0031323,GO:0031326,GO:0044424,GO:0044444,GO:0044464,GO:0050789,GO:0050794,GO:0051171,GO:0051252,GO:0060255,GO:0065007,GO:0080090,GO:1903506,GO:2000112,GO:2001141		ko:K02601,ko:K05785						22YVK@171551,2FU0Y@200643,4NSVU@976,COG0250@1,COG0250@2	Cytoplasmic	8.96
DFE_BAC_01127	CDS	1275				hypothetical protein	S	Pfam:HipA_N			2.7.11.1	ko:K07154						1HXAI@117743,4NFYY@976,COG3550@1,COG3550@2	Cytoplasmic	8.96
DFE_BAC_01128	CDS	399				hypothetical protein	K	Helix-turn-helix domain				ko:K20391	ko02024,map02024					1I3UU@117743,4NRWV@976,COG1396@1,COG1396@2	Unknown	2
DFE_BAC_01129	CDS	1632				hypothetical protein	S	Capsule assembly protein Wzi										22ZE5@171551,28JDJ@1,2FQ97@200643,2Z97V@2,4NJ02@976	OuterMembrane	9.49
DFE_BAC_01130	CDS	1518				hypothetical protein	M	Bacterial sugar transferase			5.1.3.2	ko:K01784	ko00052,ko00520,ko01100,map00052,map00520,map01100	M00361,M00362,M00632	R00291,R02984	RC00289		1I8J1@117743,2YJ72@290174,4NGZZ@976,COG2148@1,COG2148@2	CytoplasmicMembrane	10
DFE_BAC_01131	CDS	381	dksA			RNA polymerase-binding transcription factor DksA	T	PFAM Prokaryotic dksA traR C4-type zinc finger	dksA			ko:K06204	ko02026,map02026					47Q8I@768503,4NNID@976,COG1734@1,COG1734@2	Cytoplasmic	8.96
DFE_BAC_01132	CDS	237				hypothetical protein													Unknown	2
DFE_BAC_01133	CDS	801				hypothetical protein	S	Fibronectin type 3 domain				ko:K21571						2FTSH@200643,4NHDQ@976,COG3656@1,COG3656@2	Unknown	2
DFE_BAC_01134	CDS	117				hypothetical protein													Unknown	2
DFE_BAC_01135	CDS	204				hypothetical protein													Unknown	2
DFE_BAC_01136	CDS	588				hypothetical protein	G	1,4-alpha-glucan branching enzyme activity	treZ		2.4.1.18	ko:K00700	ko00500,ko01100,ko01110,map00500,map01100,map01110	M00565	R02110			COG0296@1,COG0296@2	Unknown	2	GH13_10(33-190)	CBM48	N	N
DFE_BAC_01137	CDS	426				hypothetical protein	G	Belongs to the glycosyl hydrolase 13 family										1IQ6P@117747,4NHA4@976,COG1523@1,COG1523@2	Unknown	2
DFE_BAC_01138	CDS	249				hypothetical protein													Unknown	2
DFE_BAC_01139	CDS	321				hypothetical protein	G	Maltogenic Amylase, C-terminal domain	amyB									2FNVI@200643,3XJM5@558415,4NEVK@976,COG0366@1,COG0366@2	Unknown	2
DFE_BAC_01140	CDS	291				hypothetical protein	G	Alpha amylase, catalytic domain protein	amyB									22WSY@171551,2FNVI@200643,4NEVK@976,COG0366@1,COG0366@2	Unknown	2
DFE_BAC_01141	CDS	552				hypothetical protein	G	Belongs to the glycosyl hydrolase 13 family			3.2.1.1,3.2.1.135	ko:K01176,ko:K21575	ko00500,ko01100,ko04973,map00500,map01100,map04973		R02108,R02112,R11262			1HX5N@117743,2NT7V@237,4NEXF@976,COG0366@1,COG0366@2	Unknown	2
DFE_BAC_01142	CDS	321				hypothetical protein	G	Alpha-amylase domain			3.2.1.1,3.2.1.135	ko:K01176,ko:K21575	ko00500,ko01100,ko04973,map00500,map01100,map04973		R02108,R02112,R11262			1IWXN@117747,4NEXF@976,COG0366@1,COG0366@2	Unknown	2
DFE_BAC_01143	CDS	822				hypothetical protein	G	Alpha-amylase domain			3.2.1.1,3.2.1.135	ko:K01176,ko:K21575	ko00500,ko01100,ko04973,map00500,map01100,map04973		R02108,R02112,R11262			1IWXN@117747,4NEXF@976,COG0366@1,COG0366@2	Cytoplasmic	9.26
DFE_BAC_01144	CDS	2409	malP	2.4.1.8		Maltose phosphorylase	G	phosphorylase	mapA		2.4.1.8,3.2.1.51	ko:K00691,ko:K15923	ko00500,ko00511,ko01100,map00500,map00511,map01100		R01555	RC00049		1IRII@117747,4NFG1@976,COG1554@1,COG1554@2	Unknown	2	GH65(323-705)	GH65	GH65	N
DFE_BAC_01145	CDS	390	yvdM	5.4.2.6	COG0637	Beta-phosphoglucomutase	S	Haloacid dehalogenase-like hydrolase	pgmB		5.4.2.6	ko:K01838	ko00500,map00500		R02728,R11310	RC00408		2FM7C@200643,3XJ6A@558415,4NEEH@976,COG0637@1,COG0637@2	Cytoplasmic	9.97
DFE_BAC_01146	CDS	132				hypothetical protein													Unknown	2
DFE_BAC_01147	CDS	243				hypothetical protein													Unknown	2
DFE_BAC_01148	CDS	342				hypothetical protein	G	Major Facilitator	malT			ko:K16211						1IPIA@117747,4NE3F@976,COG2211@1,COG2211@2	CytoplasmicMembrane	9.82
DFE_BAC_01149	CDS	603				hypothetical protein	G	Major facilitator Superfamily	malT			ko:K16211						COG2211@1,COG2211@2	CytoplasmicMembrane	10
DFE_BAC_01150	CDS	1632	fumB	4.2.1.2	COG1838	Fumarate hydratase class I, anaerobic	C	Catalyzes the reversible hydration of fumarate to (S)- malate	fumB	GO:0003674,GO:0003824,GO:0004333,GO:0005488,GO:0005515,GO:0006082,GO:0006091,GO:0006099,GO:0006101,GO:0006950,GO:0006974,GO:0008150,GO:0008152,GO:0009060,GO:0009987,GO:0015980,GO:0016829,GO:0016835,GO:0016836,GO:0016853,GO:0016860,GO:0016862,GO:0016999,GO:0017144,GO:0019752,GO:0033554,GO:0042802,GO:0043436,GO:0044237,GO:0044238,GO:0044281,GO:0045333,GO:0047808,GO:0048037,GO:0050163,GO:0050896,GO:…	4.2.1.2	ko:K01676,ko:K01677,ko:K01678	ko00020,ko00620,ko00720,ko01100,ko01110,ko01120,ko01130,ko01200,map00020,map00620,map00720,map01100,map01110,map01120,map01130,map01200	M00009,M00011,M00173,M00374,M00620	R01082	RC00443	iEC55989_1330.EC55989_1778,iPC815.YPO3335	2FNPE@200643,4NE85@976,COG1838@1,COG1838@2,COG1951@1,COG1951@2	Cytoplasmic	9.97
DFE_BAC_01151	CDS	1668	asnB	6.3.5.4	COG0367	Asparagine synthetase B [glutamine-hydrolyzing]	E	Asparagine synthase, glutamine-hydrolyzing	asnB	GO:0000166,GO:0003674,GO:0003824,GO:0004066,GO:0004071,GO:0005488,GO:0005515,GO:0005524,GO:0005575,GO:0005622,GO:0005623,GO:0005737,GO:0005829,GO:0006082,GO:0006520,GO:0006528,GO:0006529,GO:0006541,GO:0006807,GO:0008144,GO:0008150,GO:0008152,GO:0008652,GO:0009056,GO:0009058,GO:0009063,GO:0009064,GO:0009066,GO:0009067,GO:0009987,GO:0016053,GO:0016054,GO:0016211,GO:0016597,GO:0016874,GO:0016879,GO:…	6.3.5.4	ko:K01953	ko00250,ko01100,ko01110,map00250,map01100,map01110		R00578	RC00010	iB21_1397.B21_00622,iECBD_1354.ECBD_2988,iECB_1328.ECB_00631,iECD_1391.ECD_00631,iEcHS_1320.EcHS_A0717,iEcolC_1368.EcolC_2982,iSF_1195.SF0619	2FNDJ@200643,4NFQ3@976,COG0367@1,COG0367@2	Cytoplasmic	9.97
DFE_BAC_01152	CDS	708		1.11.1.15	COG0450	Peroxiredoxin	O	Thiol-specific peroxidase that catalyzes the reduction of hydrogen peroxide and organic hydroperoxides to water and alcohols, respectively. Plays a role in cell protection against oxidative stress by detoxifying peroxides	ahpC		1.11.1.15	ko:K03386	ko04214,map04214					1FDZ0@1090,COG0450@1,COG0450@2	Cytoplasmic	9.97
DFE_BAC_01153	CDS	501				hypothetical protein	S	COG2406 Protein distantly related to bacterial ferritins	dpsA2		1.16.3.1	ko:K03594	ko00860,map00860		R00078	RC02758		2XWHS@28890,COG2406@1,arCOG01093@2157	Cytoplasmic	9.97
DFE_BAC_01154	CDS	1470	cat	1.11.1.6		Catalase	P	Catalase	katA		1.11.1.6	ko:K03781	ko00380,ko00630,ko01110,ko01130,ko01200,ko04011,ko04016,ko04068,ko04146,ko04211,ko04212,ko04213,ko05014,map00380,map00630,map01110,map01130,map01200,map04011,map04016,map04068,map04146,map04211,map04212,map04213,map05014	M00532	R00009,R00602,R02670	RC00034,RC00767,RC02141,RC02755		2FPG9@200643,3XKN2@558415,4NFQX@976,COG0753@1,COG0753@2	Periplasmic	9.44
DFE_BAC_01155	CDS	798				hypothetical protein	P	Belongs to the Fur family	perR	GO:0003674,GO:0003700,GO:0006355,GO:0008150,GO:0009889,GO:0009890,GO:0009892,GO:0010468,GO:0010556,GO:0010558,GO:0010605,GO:0010629,GO:0019219,GO:0019222,GO:0031323,GO:0031324,GO:0031326,GO:0031327,GO:0045892,GO:0045934,GO:0048519,GO:0048523,GO:0050789,GO:0050794,GO:0051171,GO:0051172,GO:0051252,GO:0051253,GO:0060255,GO:0065007,GO:0080090,GO:0140110,GO:1902679,GO:1903506,GO:1903507,GO:2000112,GO:…		ko:K09825						47RGY@768503,4NT7Y@976,COG0735@1,COG0735@2	CytoplasmicMembrane	10
DFE_BAC_01156	CDS	216				hypothetical protein													Unknown	2
DFE_BAC_01157	CDS	2121	dsbD	1.8.1.8		Thiol:disulfide interchange protein DsbD	CO	cytochrome c biogenesis protein transmembrane region	dsbD		1.8.1.8	ko:K04084						2FNDE@200643,4NEW6@976,COG4232@1,COG4232@2	CytoplasmicMembrane	10
DFE_BAC_01158	CDS	723				hypothetical protein													Cytoplasmic	8.96
DFE_BAC_01159	CDS	282				hypothetical protein													CytoplasmicMembrane	9.82
DFE_BAC_01160	CDS	114				hypothetical protein													Unknown	2
DFE_BAC_01161	CDS	669				hypothetical protein	NU	Protein of unknown function (DUF3108)										2G23G@200643,3XIX7@558415,4NF47@976,COG3170@1,COG3170@2	Cytoplasmic	8.96
DFE_BAC_01162	CDS	705	tsaB		COG1214	tRNA threonylcarbamoyladenosine biosynthesis protein TsaB	O	Universal bacterial protein YeaZ	yeaZ	GO:0002949,GO:0003674,GO:0003824,GO:0005488,GO:0005515,GO:0005575,GO:0005622,GO:0005623,GO:0005737,GO:0005829,GO:0006139,GO:0006396,GO:0006399,GO:0006400,GO:0006508,GO:0006725,GO:0006807,GO:0008033,GO:0008150,GO:0008152,GO:0008233,GO:0008237,GO:0009451,GO:0009987,GO:0010467,GO:0016070,GO:0016787,GO:0019538,GO:0034470,GO:0034641,GO:0034660,GO:0042802,GO:0043170,GO:0043412,GO:0044237,GO:0044238,GO:…		ko:K14742						2FPYK@200643,4NDUR@976,COG1214@1,COG1214@2	Unknown	2
DFE_BAC_01163	CDS	1254	macA		COG0845	Macrolide export protein MacA	M	Biotin-lipoyl like	macA			ko:K02005						2FW6G@200643,4NFT4@976,COG0845@1,COG0845@2	Cytoplasmic	8.96
DFE_BAC_01164	CDS	1338				hypothetical protein	MU	Outer membrane efflux protein	tolC			ko:K12340	ko01501,ko01503,ko02020,ko03070,ko04626,ko05133,map01501,map01503,map02020,map03070,map04626,map05133	M00325,M00326,M00339,M00571,M00575,M00646,M00647,M00696,M00697,M00709,M00720,M00821				2FM98@200643,4NEEN@976,COG1538@1,COG1538@2	OuterMembrane	10
DFE_BAC_01165	CDS	1077	fbaA	4.1.2.13	COG0191	Fructose-bisphosphate aldolase class 2	G	fructose-bisphosphate aldolase, class II, yeast E. coli subtype	fbaA	GO:0003674,GO:0003824,GO:0004332,GO:0005488,GO:0005515,GO:0005575,GO:0005576,GO:0005618,GO:0005622,GO:0005623,GO:0005737,GO:0005829,GO:0005886,GO:0005975,GO:0005996,GO:0006006,GO:0006082,GO:0006090,GO:0006091,GO:0006094,GO:0006096,GO:0006139,GO:0006163,GO:0006164,GO:0006165,GO:0006725,GO:0006732,GO:0006733,GO:0006753,GO:0006754,GO:0006757,GO:0006793,GO:0006796,GO:0006807,GO:0008150,GO:0008152,GO:…	4.1.2.13	ko:K01624	ko00010,ko00030,ko00051,ko00680,ko00710,ko01100,ko01110,ko01120,ko01130,ko01200,ko01230,map00010,map00030,map00051,map00680,map00710,map01100,map01110,map01120,map01130,map01200,map01230	M00001,M00003,M00165,M00167,M00344,M00345	R01068,R01070,R01829,R02568	RC00438,RC00439,RC00603,RC00604		47MC3@768503,4NF5C@976,COG0191@1,COG0191@2	Cytoplasmic	9.97
DFE_BAC_01166	CDS	222				hypothetical protein													Unknown	2
DFE_BAC_01167	CDS	384				hypothetical protein	S	Domain of unknown function (DUF1987)										1IMRK@117743,2AD7J@1,2PBRK@246874,312WH@2,4NR1A@976	Cytoplasmic	8.96
DFE_BAC_01168	tRNA	74				tRNA-Gln(ttg)
DFE_BAC_01169	CDS	549				hypothetical protein	J	PFAM Acetyltransferase (GNAT) family										47RAN@768503,4NQB5@976,COG1670@1,COG1670@2	Cytoplasmic	8.96
DFE_BAC_01170	CDS	2232				hypothetical protein	M	COG5337 Spore coat assembly protein				ko:K06330						4NI4U@976,COG5337@1,COG5337@2	Unknown	2.5
DFE_BAC_01171	CDS	546				hypothetical protein													Unknown	2
DFE_BAC_01172	CDS	156				hypothetical protein													Unknown	2
DFE_BAC_01173	CDS	510				hypothetical protein													Unknown	2
DFE_BAC_01174	CDS	486				hypothetical protein													Unknown	2
DFE_BAC_01175	CDS	1254				hypothetical protein													Unknown	2.5
DFE_BAC_01176	CDS	882				hypothetical protein													Unknown	2.5
DFE_BAC_01177	CDS	1104				hypothetical protein	L	DNA methylase			2.1.1.72	ko:K00571						24231@183967,2Y1RZ@28890,COG0863@1,arCOG00115@2157	Unknown	2
DFE_BAC_01178	CDS	372				hypothetical protein													Unknown	2
DFE_BAC_01179	CDS	1146		3.4.21.-		Extracellular serine proteinase	O	Subtilase family				ko:K14645	ko02024,map02024					2FV8D@200643,4NI53@976,COG1404@1,COG1404@2	Extracellular	9.71
DFE_BAC_01180	CDS	1632	rocA1	1.2.1.88	COG1012	1-pyrroline-5-carboxylate dehydrogenase 1	C	1-pyrroline-5-carboxylate dehydrogenase	pruA		1.2.1.88	ko:K00294	ko00250,ko00330,ko01100,map00250,map00330,map01100		R00245,R00707,R00708,R04444,R04445,R05051	RC00080,RC00216,RC00242,RC00255		3TARH@508458,COG1012@1,COG1012@2	Cytoplasmic	9.26
DFE_BAC_01181	CDS	1998	ybaL		COG1226	Putative cation/proton antiporter YbaL	P	Sodium/hydrogen exchanger family	kefC			ko:K03455						2FNTX@200643,3XM2E@558415,4NGF6@976,COG0475@1,COG0475@2,COG1226@1,COG1226@2	CytoplasmicMembrane	10
DFE_BAC_01182	CDS	450				hypothetical protein													CytoplasmicMembrane	9.86
DFE_BAC_01183	CDS	210				hypothetical protein													CytoplasmicMembrane	9.82
DFE_BAC_01184	CDS	276				hypothetical protein	KT	PspC domain				ko:K03973						1HX01@117743,2P62K@244698,4NG3T@976,COG1983@1,COG1983@2	Unknown	2
DFE_BAC_01185	CDS	330				hypothetical protein	K	Transcriptional regulator PadR-like family	padR			ko:K10947						2FTF6@200643,3XK3G@558415,4NSI4@976,COG1695@1,COG1695@2	Unknown	2
DFE_BAC_01186	CDS	633				hypothetical protein	KT	PFAM PspC domain				ko:K03973						47M43@768503,4NG3T@976,COG1983@1,COG1983@2	Cytoplasmic	8.96
DFE_BAC_01187	CDS	984	iolU	1.1.1.371	COG0673	scyllo-inositol 2-dehydrogenase (NADP(+)) IolU	H	Oxidoreductase NAD-binding domain protein	dhdh									2FNUN@200643,4NE07@976,COG0673@1,COG0673@2	Unknown	5.41
DFE_BAC_01188	CDS	639				hypothetical protein	S	Rhomboid family	SEN0012									2FMIT@200643,3XJZS@558415,4NGT3@976,COG0705@1,COG0705@2	CytoplasmicMembrane	10
DFE_BAC_01189	CDS	486				hypothetical protein													Cytoplasmic	8.96
DFE_BAC_01190	CDS	1029				hypothetical protein	S	Tetratricopeptide repeat										2FMY8@200643,3XIYK@558415,4NDVW@976,COG0457@1,COG0457@2	Cytoplasmic	8.96
DFE_BAC_01191	CDS	756				hypothetical protein	S	Tetratricopeptide repeat										1IEQF@117743,2PAWN@246874,4NDVW@976,COG0457@1,COG0457@2	Unknown	2
DFE_BAC_01192	CDS	435	dut	3.6.1.23		Deoxyuridine 5'-triphosphate nucleotidohydrolase	F	This enzyme is involved in nucleotide metabolism it produces dUMP, the immediate precursor of thymidine nucleotides and it decreases the intracellular concentration of dUTP so that uracil cannot be incorporated into DNA	dut	GO:0000287,GO:0003674,GO:0003824,GO:0004170,GO:0005488,GO:0006139,GO:0006220,GO:0006221,GO:0006226,GO:0006244,GO:0006725,GO:0006753,GO:0006793,GO:0006796,GO:0006807,GO:0008150,GO:0008152,GO:0009056,GO:0009058,GO:0009117,GO:0009123,GO:0009124,GO:0009129,GO:0009130,GO:0009141,GO:0009143,GO:0009147,GO:0009149,GO:0009157,GO:0009162,GO:0009165,GO:0009166,GO:0009176,GO:0009177,GO:0009200,GO:0009204,GO:…	3.6.1.23,4.1.1.36,6.3.2.5	ko:K01520,ko:K13038	ko00240,ko00770,ko00983,ko01100,map00240,map00770,map00983,map01100	M00053,M00120	R02100,R03269,R04231,R11896	RC00002,RC00064,RC00090,RC00822		22XVH@171551,2FR7A@200643,4NNI4@976,COG0756@1,COG0756@2	Cytoplasmic	8.96
DFE_BAC_01193	CDS	1473				hypothetical protein	S	Polysaccharide biosynthesis protein	cap									22W09@171551,2FKYU@200643,4NDZ0@976,COG2244@1,COG2244@2	CytoplasmicMembrane	10
DFE_BAC_01194	CDS	213				hypothetical protein	O	PPIases accelerate the folding of proteins. It catalyzes the cis-trans isomerization of proline imidic peptide bonds in oligopeptides	ppiA		5.2.1.8	ko:K01802,ko:K03768						22XHA@171551,2FMZ6@200643,4NGT6@976,COG0652@1,COG0652@2	Unknown	2
DFE_BAC_01195	CDS	1047	pheS	6.1.1.20	COG0016	Phenylalanine--tRNA ligase alpha subunit	J	Belongs to the class-II aminoacyl-tRNA synthetase family. Phe-tRNA synthetase alpha subunit type 1 subfamily	pheS	GO:0003674,GO:0003824,GO:0004812,GO:0004826,GO:0005575,GO:0005622,GO:0005623,GO:0005737,GO:0006082,GO:0006139,GO:0006399,GO:0006412,GO:0006418,GO:0006432,GO:0006518,GO:0006520,GO:0006725,GO:0006807,GO:0008150,GO:0008152,GO:0009058,GO:0009059,GO:0009987,GO:0010467,GO:0016070,GO:0016874,GO:0016875,GO:0019538,GO:0019752,GO:0034641,GO:0034645,GO:0034660,GO:0043038,GO:0043039,GO:0043043,GO:0043170,GO:…	6.1.1.20	ko:K01889	ko00970,map00970	M00359,M00360	R03660	RC00055,RC00523		2FNZN@200643,4NF8I@976,COG0016@1,COG0016@2	Cytoplasmic	10
DFE_BAC_01196	CDS	702	anr			Transcriptional activator protein Anr	K	Bacterial regulatory proteins, crp family				ko:K01420,ko:K10914	ko02020,ko02024,ko02025,ko02026,ko05111,map02020,map02024,map02025,map02026,map05111					2FSG2@200643,4NFB1@976,COG0664@1,COG0664@2	Cytoplasmic	9.97
DFE_BAC_01197	CDS	1020	ruvB	3.6.4.12	COG2255	Holliday junction ATP-dependent DNA helicase RuvB	L	The RuvA-RuvB complex in the presence of ATP renatures cruciform structure in supercoiled DNA with palindromic sequence, indicating that it may promote strand exchange reactions in homologous recombination. RuvAB is a helicase that mediates the Holliday junction migration by localized denaturation and reannealing	ruvB	GO:0006950,GO:0006974,GO:0007154,GO:0008150,GO:0009432,GO:0009605,GO:0009987,GO:0009991,GO:0031668,GO:0033554,GO:0050896,GO:0051716,GO:0071496	3.6.4.12	ko:K03551	ko03440,map03440					22W3Z@171551,2FNZB@200643,4NEB9@976,COG2255@1,COG2255@2	Cytoplasmic	9.97
DFE_BAC_01198	CDS	522				hypothetical protein													Cytoplasmic	8.96
DFE_BAC_01199	CDS	1068				hypothetical protein	S	MORN repeat variant				ko:K07126						1I51X@117743,2PBM8@246874,4NMDX@976,COG2849@1,COG2849@2	Unknown	2
DFE_BAC_01200	CDS	951	nadA	2.5.1.72	COG0379	Quinolinate synthase A	H	Catalyzes the condensation of iminoaspartate with dihydroxyacetone phosphate to form quinolinate	nadA	GO:0003674,GO:0003824,GO:0005488,GO:0005575,GO:0005622,GO:0005623,GO:0005737,GO:0005829,GO:0006082,GO:0006139,GO:0006520,GO:0006531,GO:0006725,GO:0006732,GO:0006733,GO:0006734,GO:0006753,GO:0006793,GO:0006796,GO:0006807,GO:0008150,GO:0008152,GO:0008987,GO:0009058,GO:0009066,GO:0009108,GO:0009117,GO:0009165,GO:0009435,GO:0009987,GO:0016053,GO:0017144,GO:0018130,GO:0019355,GO:0019359,GO:0019362,GO:…	2.5.1.72	ko:K03517	ko00760,ko01100,map00760,map01100	M00115	R04292	RC01119	iAF1260.b0750,iAPECO1_1312.APECO1_1338,iB21_1397.B21_00692,iBWG_1329.BWG_0602,iECBD_1354.ECBD_2917,iECB_1328.ECB_00703,iECDH10B_1368.ECDH10B_0817,iECDH1ME8569_1439.ECDH1ME8569_0703,iECD_1391.ECD_00703,iECED1_1282.ECED1_0711,iECOK1_1307.ECOK1_0750,iECP_1309.ECP_0761,iECS88_1305.ECS88_0766,iECSP_1301.ECSP_0802,iECs_1301.ECs0778,iETEC_1333.ETEC_0754,iEcDH1_1363.EcDH1_2892,iEcolC_1368.EcolC_2912,iJN7…	2FMT0@200643,4AMBX@815,4NDVX@976,COG0379@1,COG0379@2	Cytoplasmic	9.26
DFE_BAC_01201	CDS	441	rpiB	5.3.1.6	COG0698	Ribose-5-phosphate isomerase B	G	Ribose/Galactose Isomerase	rpiB		5.3.1.6	ko:K01808	ko00030,ko00051,ko00710,ko01100,ko01110,ko01120,ko01130,ko01200,ko01230,map00030,map00051,map00710,map01100,map01110,map01120,map01130,map01200,map01230	M00004,M00007,M00165,M00167	R01056,R09030	RC00376,RC00434		2FT1X@200643,3XK1B@558415,4NNSU@976,COG0698@1,COG0698@2	Cytoplasmic	8.96
DFE_BAC_01202	CDS	441	nsrR			HTH-type transcriptional repressor NsrR	K	Transcriptional regulator										2FYW6@200643,3XK4C@558415,4NUM0@976,COG1959@1,COG1959@2	Unknown	2
DFE_BAC_01203	CDS	390				hypothetical protein	S	VanZ like family	fjo27									22YYX@171551,2FSFT@200643,4NXUQ@976,COG5652@1,COG5652@2	CytoplasmicMembrane	10
DFE_BAC_01204	CDS	1134	hemW		COG0635	Heme chaperone HemW	H	Involved in the biosynthesis of porphyrin-containing compound	hemN	GO:0003674,GO:0005488,GO:0005575,GO:0005622,GO:0005623,GO:0005737,GO:0006725,GO:0006778,GO:0006779,GO:0006807,GO:0008150,GO:0008152,GO:0009058,GO:0009987,GO:0018130,GO:0019438,GO:0033013,GO:0033014,GO:0034641,GO:0044237,GO:0044249,GO:0044271,GO:0044424,GO:0044464,GO:0046483,GO:0048037,GO:0051186,GO:0051188,GO:0051536,GO:0051539,GO:0051540,GO:0071704,GO:1901360,GO:1901362,GO:1901564,GO:1901566,GO:…							iNJ661.Rv2388c	2FPFC@200643,4NFEE@976,COG0635@1,COG0635@2	Cytoplasmic	9.97
DFE_BAC_01205	CDS	909				hypothetical protein	D	nuclear chromosome segregation				ko:K09892						2G0CX@200643,3XJAN@558415,4PMJ4@976,COG1196@1,COG1196@2	Cytoplasmic	8.96
DFE_BAC_01206	CDS	1422	purF	2.4.2.14	COG0034	Amidophosphoribosyltransferase	F	Glutamine amidotransferase domain	purF		2.4.2.14	ko:K00764	ko00230,ko00250,ko01100,ko01110,ko01130,map00230,map00250,map01100,map01110,map01130	M00048	R01072	RC00010,RC02724,RC02752		2FMIC@200643,3XKGZ@558415,4NFSM@976,COG0034@1,COG0034@2	Cytoplasmic	8.96
DFE_BAC_01207	CDS	513				hypothetical protein	S	Domain of unknown function (DUF4402)										2D4N4@1,32THB@2,4PQ2G@976	Unknown	4.66
DFE_BAC_01208	CDS	534				hypothetical protein	S	Domain of unknown function (DUF4402)										2D4N4@1,32THB@2,4PQ2G@976	Unknown	2.5
DFE_BAC_01209	CDS	534				hypothetical protein	NU	Chaperone			2.7.11.1	ko:K12132						1IXDU@117747,4NK7D@976,COG3121@1,COG3121@2	Unknown	2
DFE_BAC_01210	CDS	228				hypothetical protein													Unknown	2
DFE_BAC_01211	CDS	114				hypothetical protein													Unknown	2
DFE_BAC_01212	CDS	3159				hypothetical protein	NU	COG3209 Rhs family protein										2FNS2@200643,3XJMD@558415,4PNR0@976,COG1404@1,COG1404@2,COG2353@1,COG2353@2,COG3209@1,COG3209@2,COG3210@1,COG3210@2,COG5492@1,COG5492@2	Extracellular	9.64
DFE_BAC_01213	CDS	5439				hypothetical protein	NU	COG3209 Rhs family protein										2FNS2@200643,3XJMD@558415,4PNR0@976,COG1404@1,COG1404@2,COG2353@1,COG2353@2,COG3209@1,COG3209@2,COG3210@1,COG3210@2,COG5492@1,COG5492@2	Extracellular	9.64
DFE_BAC_01214	CDS	345				hypothetical protein	M	COG3209 Rhs family protein				ko:K20274	ko02024,map02024					1IW86@117747,4NKIP@976,COG2911@1,COG2911@2,COG3209@1,COG3209@2	Unknown	2
DFE_BAC_01215	CDS	267				hypothetical protein													Unknown	2
DFE_BAC_01216	CDS	402				hypothetical protein													Unknown	2
DFE_BAC_01217	CDS	498				hypothetical protein													Unknown	2
DFE_BAC_01218	CDS	390				hypothetical protein	NU	usher protein	htrE			ko:K07347	ko05133,map05133					1IWZC@117747,4NFPY@976,COG3188@1,COG3188@2	CytoplasmicMembrane	9.82
DFE_BAC_01219	CDS	789				hypothetical protein	NU	usher protein	htrE			ko:K07347	ko05133,map05133					1IWZC@117747,4NFPY@976,COG3188@1,COG3188@2	OuterMembrane	9.49
DFE_BAC_01220	CDS	2229				hypothetical protein	NU	usher protein	htrE			ko:K07347	ko05133,map05133					1IWZC@117747,4NFPY@976,COG3188@1,COG3188@2	Cytoplasmic	8.96
DFE_BAC_01221	CDS	843	nfo	3.1.21.2	COG0648	Endonuclease 4	L	Endonuclease IV plays a role in DNA repair. It cleaves phosphodiester bonds at apurinic or apyrimidinic sites (AP sites) to produce new 5'-ends that are base-free deoxyribose 5-phosphate residues. It preferentially attacks modified AP sites created by bleomycin and neocarzinostatin	nfo	GO:0000726,GO:0003674,GO:0003824,GO:0003906,GO:0004518,GO:0004519,GO:0004520,GO:0004536,GO:0006139,GO:0006259,GO:0006281,GO:0006284,GO:0006725,GO:0006807,GO:0006950,GO:0006974,GO:0008081,GO:0008150,GO:0008152,GO:0008833,GO:0009987,GO:0016787,GO:0016788,GO:0016888,GO:0016893,GO:0033554,GO:0034641,GO:0042578,GO:0043170,GO:0044237,GO:0044238,GO:0044260,GO:0046483,GO:0050896,GO:0051716,GO:0071704,GO:…	3.1.21.2	ko:K01151	ko03410,map03410					2FPM6@200643,4ANWN@815,4NJDP@976,COG0648@1,COG0648@2	Cytoplasmic	8.96
DFE_BAC_01222	CDS	432				hypothetical protein	S	ketosteroid isomerase										4NSIN@976,COG4319@1,COG4319@2	Unknown	2
DFE_BAC_01223	CDS	183				hypothetical protein													Unknown	2
DFE_BAC_01224	CDS	1551				hypothetical protein	E	Peptidase family M28										2NRCG@2323,COG2234@1,COG2234@2	Extracellular	9.45
DFE_BAC_01225	CDS	1146				hypothetical protein	P	PFAM sodium hydrogen exchanger	cdu2									47NVA@768503,4NK07@976,COG0025@1,COG0025@2	CytoplasmicMembrane	10
DFE_BAC_01226	CDS	462				hypothetical protein												2E32S@1,2FZVQ@200643,32Y2Z@2,4NW5U@976	Unknown	2
DFE_BAC_01227	CDS	1065	namA	1.6.99.1	COG1902	NADPH dehydrogenase	C	NADH flavin oxidoreductase NADH oxidase	namA		1.6.99.1	ko:K00354			R00282	RC00001		1IQZ0@117747,4NF98@976,COG1902@1,COG1902@2	Cytoplasmic	9.97
DFE_BAC_01228	CDS	276				hypothetical protein													Unknown	2
DFE_BAC_01229	CDS	450	bcp	1.11.1.15	COG1225	Putative peroxiredoxin bcp	O	PFAM alkyl hydroperoxide reductase Thiol specific antioxidant Mal allergen	bcp	GO:0005575,GO:0005622,GO:0005623,GO:0005737,GO:0005829,GO:0005886,GO:0016020,GO:0044424,GO:0044444,GO:0044464,GO:0071944	1.11.1.15	ko:K03564						47PUA@768503,4NNGK@976,COG1225@1,COG1225@2	Unknown	2
DFE_BAC_01230	CDS	186				hypothetical protein													Unknown	2
DFE_BAC_01231	CDS	738				hypothetical protein													Unknown	2
DFE_BAC_01232	CDS	444	putP		COG0591	Sodium/proline symporter	E	Belongs to the sodium solute symporter (SSF) (TC 2.A.21) family				ko:K11928						2NPAX@2323,COG0591@1,COG0591@2	CytoplasmicMembrane	10
DFE_BAC_01233	CDS	426				hypothetical protein													Unknown	2.5
DFE_BAC_01234	CDS	93				hypothetical protein													Unknown	2
DFE_BAC_01235	CDS	609				hypothetical protein													Unknown	2
DFE_BAC_01236	CDS	1008				hypothetical protein	K	Transcriptional regulatory protein, C terminal										2JKGS@204432,3Y7E7@57723,COG0457@1,COG0457@2,COG3710@1,COG3710@2,COG5616@1,COG5616@2	Cytoplasmic	8.96
DFE_BAC_01237	CDS	213				hypothetical protein													CytoplasmicMembrane	9.82
DFE_BAC_01238	CDS	333	rhaR			HTH-type transcriptional activator RhaR	K	COGs COG5616 integral membrane protein										4NFW7@976,COG0457@1,COG0457@2,COG2207@1,COG2207@2,COG5616@1,COG5616@2	Cytoplasmic	9.97
DFE_BAC_01239	CDS	93				hypothetical protein													Unknown	2
DFE_BAC_01240	CDS	2178	rcsC_3	2.7.13.3		Sensor histidine kinase RcsC	T	histidine kinase-, DNA gyrase B										4P0IA@976,COG0745@1,COG0745@2,COG3292@1,COG3292@2,COG5002@1,COG5002@2	CytoplasmicMembrane	10
DFE_BAC_01241	CDS	2067	dpp5	3.4.14.-	COG1506	Dipeptidyl-peptidase 5	EU	X-Pro dipeptidyl-peptidase (S15 family)	ptpA_1	GO:0003674,GO:0003824,GO:0004177,GO:0005488,GO:0005515,GO:0005575,GO:0005623,GO:0006508,GO:0006518,GO:0006807,GO:0008150,GO:0008152,GO:0008233,GO:0008238,GO:0008239,GO:0009056,GO:0009987,GO:0016787,GO:0019538,GO:0033218,GO:0034641,GO:0042277,GO:0042597,GO:0042802,GO:0042803,GO:0043170,GO:0043171,GO:0043603,GO:0044237,GO:0044238,GO:0044248,GO:0044464,GO:0046983,GO:0070011,GO:0071704,GO:0140096,GO:…								22U1Q@171550,2FN1K@200643,4NHS5@976,COG0823@1,COG0823@2,COG1506@1,COG1506@2	Unknown	2.5
DFE_BAC_01242	CDS	156				hypothetical protein													Unknown	2
DFE_BAC_01243	CDS	1356	nox	1.6.99.3	COG0446	NADH oxidase	P	Belongs to the sulfur carrier protein TusA family										2FKZ0@200643,4PKEU@976,COG0446@1,COG0446@2	Cytoplasmic	9.97
DFE_BAC_01244	CDS	810	apbC		COG0489	Iron-sulfur cluster carrier protein	D	Binds and transfers iron-sulfur (Fe-S) clusters to target apoproteins. Can hydrolyze ATP	mrp			ko:K03593						2FKYK@200643,4AK6W@815,4NF5I@976,COG0489@1,COG0489@2	Cytoplasmic	8.96
DFE_BAC_01245	CDS	876				Iron-sulfur cluster carrier protein	C	4Fe-4S dicluster domain										2FWAG@200643,4NMS9@976,COG1149@1,COG1149@2	Cytoplasmic	8.96
DFE_BAC_01246	CDS	468				hypothetical protein	D	NUBPL iron-transfer P-loop NTPase										2FSE5@200643,4NJZ1@976,COG1149@1,COG1149@2	Unknown	2
DFE_BAC_01247	CDS	348				hypothetical protein													Unknown	2
DFE_BAC_01248	CDS	348				hypothetical protein	S	Dinitrogenase iron-molybdenum cofactor										2FUKC@200643,4NUWC@976,COG1433@1,COG1433@2	Unknown	2
DFE_BAC_01249	CDS	414				hypothetical protein													Unknown	2
DFE_BAC_01250	CDS	318				hypothetical protein	S	Dinitrogenase iron-molybdenum cofactor	VPA0323									2FW3G@200643,4NYTK@976,COG1433@1,COG1433@2	Unknown	2
DFE_BAC_01251	CDS	597				hypothetical protein	S	Protein of unknown function DUF134										2G39I@200643,4AWC4@815,4NSEP@976,COG1342@1,COG1342@2,COG1433@1,COG1433@2	Cytoplasmic	8.96
DFE_BAC_01252	CDS	975	pgl_2	3.1.1.31	COG2706	6-phosphogluconolactonase	G	Lactonase, 7-bladed beta-propeller	ykgB		3.1.1.31	ko:K07404	ko00030,ko01100,ko01110,ko01120,ko01130,ko01200,map00030,map01100,map01110,map01120,map01130,map01200	M00004,M00006,M00008	R02035	RC00537		1MUKZ@1224,2X4AE@28221,2YYM5@29,4394D@68525,COG2706@1,COG2706@2	Periplasmic	9.44
DFE_BAC_01253	CDS	114				hypothetical protein													CytoplasmicMembrane	9.82
DFE_BAC_01254	CDS	687	pnuC		COG3201	Nicotinamide riboside transporter PnuC	H	TIGRFAM Nicotinamide mononucleotide transporter PnuC	pnuC	GO:0003674,GO:0005215,GO:0005337,GO:0005575,GO:0005623,GO:0005886,GO:0006810,GO:0008150,GO:0015858,GO:0015931,GO:0015932,GO:0016020,GO:0022857,GO:0034257,GO:0034258,GO:0044464,GO:0051179,GO:0051234,GO:0055085,GO:0071702,GO:0071705,GO:0071944,GO:1901264,GO:1901505,GO:1901642		ko:K03811					iSDY_1059.SDY_0695	47R6S@768503,4NFJI@976,COG3201@1,COG3201@2	CytoplasmicMembrane	10
DFE_BAC_01255	CDS	375				hypothetical protein													Unknown	2
DFE_BAC_01256	CDS	225				hypothetical protein													Unknown	2
DFE_BAC_01257	CDS	2418				hypothetical protein	S	Psort location OuterMembrane, score 9.49										2FNBJ@200643,4NF7F@976,COG2911@1,COG2911@2	Unknown	2
DFE_BAC_01258	CDS	684	tolQ_2			Tol-Pal system protein TolQ	U	MotA/TolQ/ExbB proton channel family	exbB			ko:K03561						2FNG0@200643,3XIUJ@558415,4NFIX@976,COG0811@1,COG0811@2	CytoplasmicMembrane	10
DFE_BAC_01259	CDS	363	tolR			Tol-Pal system protein TolR	U	Biopolymer transport protein ExbD/TolR	exbD			ko:K03559						2FRY4@200643,3XK5Q@558415,4NNI6@976,COG0848@1,COG0848@2	Unknown	2
DFE_BAC_01260	CDS	894				hypothetical protein	M	TonB family domain protein				ko:K03646,ko:K03832						2FM9A@200643,3XJ6S@558415,4NG4I@976,COG0810@1,COG0810@2	Unknown	2
DFE_BAC_01261	CDS	777	yfcA		COG0730	putative membrane transporter protein YfcA	S	Sulfite exporter TauE/SafE				ko:K07090						2FSAZ@200643,3XJ49@558415,4NKPI@976,COG0730@1,COG0730@2	CytoplasmicMembrane	10
DFE_BAC_01262	CDS	399	cheB_2	3.5.1.44		Protein-glutamate methylesterase/protein-glutamine glutaminase	K	helix_turn_helix, arabinose operon control protein										1I18C@117743,3VX8I@52959,4NM5G@976,COG0745@1,COG0745@2,COG2207@1,COG2207@2	Cytoplasmic	8.96
DFE_BAC_01263	CDS	1284	glyA	2.1.2.1		Serine hydroxymethyltransferase	E	Catalyzes the reversible interconversion of serine and glycine with tetrahydrofolate (THF) serving as the one-carbon carrier. This reaction serves as the major source of one-carbon groups required for the biosynthesis of purines, thymidylate, methionine, and other important biomolecules. Also exhibits THF- independent aldolase activity toward beta-hydroxyamino acids, producing glycine and aldehyd…	glyA	GO:0001505,GO:0003674,GO:0003824,GO:0004372,GO:0005488,GO:0005515,GO:0005575,GO:0005622,GO:0005623,GO:0005737,GO:0005829,GO:0006082,GO:0006520,GO:0006544,GO:0006545,GO:0006546,GO:0006563,GO:0006565,GO:0006730,GO:0006807,GO:0008144,GO:0008150,GO:0008152,GO:0008270,GO:0008652,GO:0009056,GO:0009058,GO:0009063,GO:0009069,GO:0009070,GO:0009071,GO:0009987,GO:0016053,GO:0016054,GO:0016740,GO:0016741,GO:…	2.1.2.1	ko:K00600	ko00260,ko00460,ko00630,ko00670,ko00680,ko01100,ko01110,ko01120,ko01130,ko01200,ko01230,ko01523,map00260,map00460,map00630,map00670,map00680,map01100,map01110,map01120,map01130,map01200,map01230,map01523	M00140,M00141,M00346,M00532	R00945,R09099	RC00022,RC00112,RC01583,RC02958	iG2583_1286.G2583_3081,iIT341.HP0183	2FM07@200643,4NE30@976,COG0112@1,COG0112@2	Cytoplasmic	9.97
DFE_BAC_01264	CDS	1020				hypothetical protein	Q	Carbohydrate family 9 binding domain-like										47NBX@768503,4NENB@976,COG3509@1,COG3509@2	Unknown	2	CBM9(22-206)	CBM9	N	N
DFE_BAC_01265	CDS	1692	clcB			Voltage-gated ClC-type chloride channel ClcB	P	Voltage gated chloride channel	clcB			ko:K03281						2FNDY@200643,3XIVN@558415,4NFCF@976,COG0038@1,COG0038@2,COG0517@1,COG0517@2	CytoplasmicMembrane	10
DFE_BAC_01266	CDS	816				hypothetical protein	S	Insulinase (Peptidase family M16)				ko:K07263						2FNSB@200643,3XIQ2@558415,4NEDZ@976,COG0612@1,COG0612@2	Unknown	2
DFE_BAC_01267	CDS	243				hypothetical protein													Cytoplasmic	8.96
DFE_BAC_01268	CDS	216				hypothetical protein													Unknown	2
DFE_BAC_01269	CDS	504				hypothetical protein	S	Peptidase M16				ko:K07263						1IQAH@117747,4NEPT@976,COG0612@1,COG0612@2	Cytoplasmic	8.96
DFE_BAC_01270	CDS	360				hypothetical protein													Unknown	2
DFE_BAC_01271	CDS	1011				hypothetical protein	M	C-terminal domain of CHU protein family				ko:K20276	ko02024,map02024					1IRJP@117747,4NDZC@976,COG1361@1,COG1361@2,COG3291@1,COG3291@2,COG3420@1,COG3420@2,COG4625@1,COG4625@2	Extracellular	9.64
DFE_BAC_01272	CDS	1737	relA	2.7.6.5	COG0317	GTP pyrophosphokinase	KT	Region found in RelA / SpoT proteins	spoT		2.7.6.5,3.1.7.2	ko:K00951,ko:K01139	ko00230,map00230		R00336,R00429	RC00002,RC00078		2FMEE@200643,3XIMC@558415,4NESY@976,COG0317@1,COG0317@2	Cytoplasmic	8.96
DFE_BAC_01273	CDS	315				hypothetical protein	KT	In eubacteria ppGpp (guanosine 3'-diphosphate 5-' diphosphate) is a mediator of the stringent response that coordinates a variety of cellular activities in response to changes in nutritional abundance	spoT		2.7.6.5,3.1.7.2	ko:K00951,ko:K01139	ko00230,map00230		R00336,R00429	RC00002,RC00078		22VYB@171551,2FMEE@200643,4NESY@976,COG0317@1,COG0317@2	Unknown	2
DFE_BAC_01274	CDS	453	fur		COG0735	Ferric uptake regulation protein	P	Belongs to the Fur family	fur	GO:0000976,GO:0001067,GO:0001130,GO:0003674,GO:0003676,GO:0003677,GO:0003690,GO:0003700,GO:0005488,GO:0005515,GO:0005575,GO:0006355,GO:0008150,GO:0009889,GO:0010468,GO:0010556,GO:0019219,GO:0019222,GO:0031323,GO:0031326,GO:0032991,GO:0032993,GO:0042802,GO:0043565,GO:0044212,GO:0050789,GO:0050794,GO:0051171,GO:0051252,GO:0060255,GO:0065007,GO:0080090,GO:0097159,GO:0140110,GO:1901363,GO:1903506,GO:…		ko:K03711						2FN4T@200643,4NM8S@976,COG0735@1,COG0735@2	Cytoplasmic	9.97
DFE_BAC_01275	CDS	1263	purA	6.3.4.4	COG0104	Adenylosuccinate synthetase	F	Plays an important role in the de novo pathway of purine nucleotide biosynthesis. Catalyzes the first committed step in the biosynthesis of AMP from IMP	purA	GO:0003674,GO:0003824,GO:0004019,GO:0005575,GO:0005622,GO:0005623,GO:0005737,GO:0006139,GO:0006163,GO:0006164,GO:0006167,GO:0006725,GO:0006753,GO:0006793,GO:0006796,GO:0006807,GO:0008150,GO:0008152,GO:0009058,GO:0009117,GO:0009123,GO:0009124,GO:0009126,GO:0009127,GO:0009150,GO:0009152,GO:0009156,GO:0009161,GO:0009165,GO:0009167,GO:0009168,GO:0009259,GO:0009260,GO:0009987,GO:0016874,GO:0016879,GO:…	6.3.4.4	ko:K01939	ko00230,ko00250,ko01100,map00230,map00250,map01100	M00049	R01135	RC00458,RC00459		1HWP1@117743,2PAIG@246874,4NGRZ@976,COG0104@1,COG0104@2	Cytoplasmic	9.97
DFE_BAC_01276	CDS	468				hypothetical protein													Unknown	2
DFE_BAC_01277	CDS	1914		6.2.1.3	COG1022	Long-chain-fatty-acid--CoA ligase FadD15	I	Amp-dependent synthetase and ligase			6.2.1.3	ko:K01897	ko00061,ko00071,ko01100,ko01212,ko02024,ko03320,ko04146,ko04216,ko04714,ko04920,map00061,map00071,map01100,map01212,map02024,map03320,map04146,map04216,map04714,map04920	M00086	R01280	RC00004,RC00014		COG1022@1,COG1022@2	Cytoplasmic	9.97
DFE_BAC_01278	CDS	1956	lacZ	3.2.1.23		Beta-galactosidase	G	Glycosyl hydrolases family 2										2IWTW@203682,COG3250@1,COG3250@2	Unknown	2	GH2(59-584)	GH2+CBM42+CBM67	GH2	Y(1-30)
DFE_BAC_01279	CDS	426				hypothetical protein	L	Transposase				ko:K07483,ko:K07497						4NW8K@976,COG2963@1,COG2963@2	Cytoplasmic	8.96
DFE_BAC_01280	CDS	846				hypothetical protein	L	Integrase core domain										1I4VB@117743,4NRIR@976,COG2801@1,COG2801@2	Cytoplasmic	8.96
DFE_BAC_01281	CDS	552				hypothetical protein	S	mRNA catabolic process				ko:K06950,ko:K09163						COG1418@1,COG1418@2	Cytoplasmic	8.96
DFE_BAC_01282	CDS	1197	hicd	1.1.1.87	COG0473	Homoisocitrate dehydrogenase	CE	Isocitrate isopropylmalate dehydrogenase	dlpA		1.1.1.85	ko:K00052	ko00290,ko00660,ko01100,ko01110,ko01210,ko01230,map00290,map00660,map01100,map01110,map01210,map01230	M00432,M00535	R00994,R04426,R10052	RC00084,RC00417,RC03036		4NGUA@976,COG0473@1,COG0473@2	Cytoplasmic	9.97
DFE_BAC_01283	CDS	351	pepD_1	3.4.13.18	COG2195	Cytosol non-specific dipeptidase	E	Catalyzes the hydrolysis of Xaa-His dipeptides	pepD	GO:0003674,GO:0003824,GO:0005488,GO:0005575,GO:0005622,GO:0005623,GO:0005737,GO:0005829,GO:0006508,GO:0006518,GO:0006807,GO:0008150,GO:0008152,GO:0008233,GO:0008235,GO:0008237,GO:0008238,GO:0008270,GO:0009056,GO:0009987,GO:0016787,GO:0016805,GO:0019538,GO:0034641,GO:0043167,GO:0043169,GO:0043170,GO:0043171,GO:0043603,GO:0044237,GO:0044238,GO:0044248,GO:0044424,GO:0044444,GO:0044464,GO:0046872,GO:…		ko:K01270	ko00480,ko01100,map00480,map01100		R00899,R04951	RC00096,RC00141	iPC815.YPO3230,iSBO_1134.SBO_0243	22VWR@171551,2FNVV@200643,4NG8I@976,COG2195@1,COG2195@2	Unknown	2
DFE_BAC_01284	CDS	840	pepD_2	3.4.13.18	COG2195	Cytosol non-specific dipeptidase	E	Xaa-His dipeptidase	pepD	GO:0003674,GO:0003824,GO:0005488,GO:0005575,GO:0005622,GO:0005623,GO:0005737,GO:0005829,GO:0006508,GO:0006518,GO:0006807,GO:0008150,GO:0008152,GO:0008233,GO:0008235,GO:0008237,GO:0008238,GO:0008270,GO:0009056,GO:0009987,GO:0016787,GO:0016805,GO:0019538,GO:0034641,GO:0043167,GO:0043169,GO:0043170,GO:0043171,GO:0043603,GO:0044237,GO:0044238,GO:0044248,GO:0044424,GO:0044444,GO:0044464,GO:0046872,GO:…		ko:K01270	ko00480,ko01100,map00480,map01100		R00899,R04951	RC00096,RC00141	iPC815.YPO3230,iSBO_1134.SBO_0243	2FNVV@200643,4NG8I@976,COG2195@1,COG2195@2	Cytoplasmic	8.96
DFE_BAC_01285	CDS	162			COG1773	Rubredoxin	C	PFAM Rubredoxin-type Fe(Cys)4 protein	rub									2GDE5@200918,COG1773@1,COG1773@2	Cytoplasmic	9.26
DFE_BAC_01286	CDS	348	citF	4.1.3.6	COG3051	Citrate lyase alpha chain	C	Citrate lyase, alpha subunit (CitF)	citF		2.8.3.10	ko:K01643	ko02020,map02020		R00362	RC00067,RC01118		2FRJJ@200643,4NJUR@976,COG3051@1,COG3051@2	Cytoplasmic	9.26
DFE_BAC_01287	CDS	375				hypothetical protein	C	Citrate lyase, alpha subunit (CitF)	citF		2.8.3.10	ko:K01643	ko02020,map02020		R00362	RC00067,RC01118		2NP8D@2323,COG3051@1,COG3051@2	Unknown	2
DFE_BAC_01288	CDS	327				hypothetical protein													Unknown	2
DFE_BAC_01289	CDS	435				hypothetical protein	G	HpcH/HpaI aldolase/citrate lyase family	citD	GO:0003674,GO:0003824,GO:0005575,GO:0005622,GO:0005623,GO:0005737,GO:0006091,GO:0006113,GO:0008150,GO:0008152,GO:0008815,GO:0009346,GO:0009987,GO:0015980,GO:0016829,GO:0016830,GO:0016833,GO:0032991,GO:0044237,GO:0044424,GO:0044444,GO:0044464,GO:0055114	4.1.3.25,4.1.3.34	ko:K01644,ko:K01646,ko:K18292	ko00660,ko01100,ko02020,map00660,map01100,map02020		R00237,R00362	RC00067,RC00502,RC01118,RC01205		2NQDZ@2323,COG2301@1,COG2301@2,COG3052@1,COG3052@2	Periplasmic	9.83
DFE_BAC_01290	CDS	216				hypothetical protein													Unknown	2
DFE_BAC_01291	CDS	372				hypothetical protein													Unknown	2
DFE_BAC_01292	CDS	1326	gcdB	7.2.4.5	COG1883	Glutaconyl-CoA decarboxylase subunit beta	C	Na+-transporting oxaloacetate decarboxylase beta subunit	oadB		4.1.1.3	ko:K01572	ko00620,ko01100,map00620,map01100		R00217	RC00040		1I0X4@117743,4NH3V@976,COG1883@1,COG1883@2	CytoplasmicMembrane	10
DFE_BAC_01293	CDS	159				hypothetical protein													Unknown	2
DFE_BAC_01294	CDS	198				hypothetical protein													Unknown	2
DFE_BAC_01295	CDS	240				hypothetical protein													Unknown	2
DFE_BAC_01296	CDS	366				hypothetical protein	C	sodium ion export across plasma membrane										COG3630@1,COG3630@2	CytoplasmicMembrane	9.82
DFE_BAC_01297	CDS	1002	pccB_3	6.4.1.3	COG4799	Propionyl-CoA carboxylase beta chain	I	Carboxyl transferase domain protein	mmdA		2.1.3.15,6.4.1.3	ko:K01966	ko00280,ko00630,ko00640,ko01100,ko01120,ko01130,ko01200,map00280,map00630,map00640,map01100,map01120,map01130,map01200	M00373,M00741	R01859	RC00097,RC00609		2FM4G@200643,4NEMJ@976,COG4799@1,COG4799@2	Cytoplasmic	9.97
DFE_BAC_01298	CDS	519	pccB_4	6.4.1.3	COG4799	Propionyl-CoA carboxylase beta chain	I	Carboxyl transferase domain protein	mmdA		2.1.3.15,6.4.1.3	ko:K01966	ko00280,ko00630,ko00640,ko01100,ko01120,ko01130,ko01200,map00280,map00630,map00640,map01100,map01120,map01130,map01200	M00373,M00741	R01859	RC00097,RC00609		2FM4G@200643,4NEMJ@976,COG4799@1,COG4799@2	Unknown	2
DFE_BAC_01299	CDS	177				hypothetical protein													Unknown	2
DFE_BAC_01300	CDS	1005	btrN	1.1.99.38		S-adenosyl-L-methionine-dependent 2-deoxy-scyllo-inosamine dehydrogenase	C	Radical SAM										47K59@768503,4NGWY@976,COG0535@1,COG0535@2	Unknown	2
DFE_BAC_01301	CDS	768				hypothetical protein	S	CarboxypepD_reg-like domain										2FN5A@200643,4NGFF@976,COG1470@1,COG1470@2	Unknown	4.9
DFE_BAC_01302	CDS	471				hypothetical protein	S	CarboxypepD_reg-like domain										2FN5A@200643,3XJ0Y@558415,4NGFF@976,COG1470@1,COG1470@2	Unknown	2
DFE_BAC_01303	CDS	132				hypothetical protein													Unknown	2
DFE_BAC_01304	CDS	204				hypothetical protein													Unknown	2
DFE_BAC_01305	CDS	282				hypothetical protein													Unknown	2
DFE_BAC_01306	CDS	270				hypothetical protein	S	CarboxypepD_reg-like domain										22XU4@171551,2FP8N@200643,4NNH8@976,COG1470@1,COG1470@2	Unknown	2
DFE_BAC_01307	CDS	333				hypothetical protein													Cytoplasmic	8.96
DFE_BAC_01308	CDS	810				hypothetical protein	N	OmpA family	motB			ko:K02557	ko02030,ko02040,map02030,map02040					2G38E@200643,4NGHP@976,COG1360@1,COG1360@2	CytoplasmicMembrane	7.88
DFE_BAC_01309	CDS	171				hypothetical protein													Unknown	2
DFE_BAC_01310	CDS	1950	dxs	2.2.1.7	COG1154	1-deoxy-D-xylulose-5-phosphate synthase	H	Catalyzes the acyloin condensation reaction between C atoms 2 and 3 of pyruvate and glyceraldehyde 3-phosphate to yield 1-deoxy-D-xylulose-5-phosphate (DXP)	dxs	GO:0000287,GO:0003674,GO:0003824,GO:0005488,GO:0005575,GO:0005622,GO:0005623,GO:0005737,GO:0005829,GO:0006081,GO:0006082,GO:0006090,GO:0006629,GO:0006644,GO:0006720,GO:0006725,GO:0006732,GO:0006733,GO:0006743,GO:0006744,GO:0006766,GO:0006767,GO:0006772,GO:0006790,GO:0006793,GO:0006796,GO:0006807,GO:0008144,GO:0008150,GO:0008152,GO:0008299,GO:0008610,GO:0008614,GO:0008615,GO:0008654,GO:0008661,GO:…	2.2.1.7	ko:K01662	ko00730,ko00900,ko01100,ko01110,ko01130,map00730,map00900,map01100,map01110,map01130	M00096	R05636	RC00032	iEcSMS35_1347.EcSMS35_0456,iJN746.PP_0527	47JUB@768503,4NDY5@976,COG1154@1,COG1154@2	Cytoplasmic	9.97
DFE_BAC_01311	CDS	789				hypothetical protein	S	Domain of Unknown Function (DUF1080)										1IQ38@117747,2BZ6M@1,2Z7HW@2,4NDZE@976	Unknown	4.9
DFE_BAC_01312	tRNA	84				tRNA-Leu(caa)
DFE_BAC_01313	CDS	438				hypothetical protein	V	beta-lactamase		GO:0005575,GO:0005623,GO:0005886,GO:0016020,GO:0044464,GO:0071944								3K85Q@414999,46V0A@74201,COG1680@1,COG1680@2,COG4319@1,COG4319@2	Unknown	2
DFE_BAC_01314	CDS	408				hypothetical protein	S	Domain of unknown function (DUF5009)										2FNJ9@200643,4NJZJ@976,COG4299@1,COG4299@2	CytoplasmicMembrane	10
DFE_BAC_01315	CDS	231				hypothetical protein													CytoplasmicMembrane	10
DFE_BAC_01316	CDS	333				hypothetical protein													CytoplasmicMembrane	10
DFE_BAC_01317	CDS	222				hypothetical protein													Unknown	2
DFE_BAC_01318	CDS	588	gloB	3.1.2.6		Hydroxyacylglutathione hydrolase	S	COG0491 Zn-dependent hydrolases, including glyoxylases										COG0491@1,arCOG00504@2157	Cytoplasmic	8.96
DFE_BAC_01319	CDS	753	yddE	5.1.-.-	COG0384	putative isomerase YddE	S	phenazine biosynthesis protein PhzF family	phzF									47JVW@768503,4NEWM@976,COG0384@1,COG0384@2	Cytoplasmic	9.97
DFE_BAC_01320	CDS	1299				hypothetical protein	C	Cytochrome c										COG2010@1,COG2010@2	Unknown	2.5
DFE_BAC_01321	CDS	198				hypothetical protein													Unknown	2
DFE_BAC_01322	CDS	258	tadA	3.5.4.33		tRNA-specific adenosine deaminase	F	Cytidine and deoxycytidylate deaminase zinc-binding region	tadA_2		3.5.4.12	ko:K01493	ko00240,ko01100,map00240,map01100	M00429	R01663	RC00074		2FRZ1@200643,4AQJS@815,4NM48@976,COG2131@1,COG2131@2	Unknown	2
DFE_BAC_01323	CDS	1590				hypothetical protein	M	tail specific protease	ctp		3.4.21.102	ko:K03797						2FP0Y@200643,3XJM9@558415,4NEGV@976,COG0793@1,COG0793@2	CytoplasmicMembrane	9.82
DFE_BAC_01324	CDS	726			COG0596	putative protein	I	Ndr family	yfbB									22USS@171550,2FTSQ@200643,4NHA9@976,COG2267@1,COG2267@2	Cytoplasmic	8.96
DFE_BAC_01325	CDS	651				hypothetical protein			sdhC			ko:K00241	ko00020,ko00190,ko00650,ko00720,ko01100,ko01110,ko01120,ko01130,ko01200,map00020,map00190,map00650,map00720,map01100,map01110,map01120,map01130,map01200	M00009,M00011,M00149,M00173,M00374,M00376	R02164	RC00045		2CAZH@1,2Z7RU@2	CytoplasmicMembrane	10
DFE_BAC_01326	CDS	1917	frdA	1.3.5.4		Fumarate reductase flavoprotein subunit	C	SdhA B are the catalytic subcomplex and can exhibit succinate dehydrogenase activity in the absence of SdhC D which are the membrane components and form cytochrome b556	sdhA		1.3.5.1,1.3.5.4	ko:K00239	ko00020,ko00190,ko00650,ko00720,ko01100,ko01110,ko01120,ko01130,ko01200,ko05134,map00020,map00190,map00650,map00720,map01100,map01110,map01120,map01130,map01200,map05134	M00009,M00011,M00149,M00173,M00374,M00376	R02164	RC00045		1HWUS@117743,4NFDU@976,COG1053@1,COG1053@2	CytoplasmicMembrane	7.88
DFE_BAC_01327	CDS	564				hypothetical protein	C	4Fe-4S ferredoxin iron-sulfur binding domain protein	frdB		1.3.5.1,1.3.5.4	ko:K00240,ko:K00245	ko00020,ko00190,ko00620,ko00650,ko00720,ko01100,ko01110,ko01120,ko01130,ko01200,ko02020,map00020,map00190,map00620,map00650,map00720,map01100,map01110,map01120,map01130,map01200,map02020	M00009,M00011,M00149,M00150,M00173,M00374,M00376	R02164	RC00045		2GACG@200795,3758X@32061,COG0479@1,COG0479@2	Unknown	2
DFE_BAC_01328	CDS	1386	pepP_2	3.4.11.9	COG0006	Xaa-Pro aminopeptidase	E	proline dipeptidase activity	pepQ	GO:0003674,GO:0003824,GO:0005488,GO:0005575,GO:0005622,GO:0005623,GO:0005737,GO:0005829,GO:0006508,GO:0006518,GO:0006807,GO:0008150,GO:0008152,GO:0008233,GO:0008235,GO:0008237,GO:0008238,GO:0009056,GO:0009987,GO:0016787,GO:0016805,GO:0019538,GO:0030145,GO:0034641,GO:0043167,GO:0043169,GO:0043170,GO:0043171,GO:0043603,GO:0044237,GO:0044238,GO:0044248,GO:0044424,GO:0044444,GO:0044464,GO:0046872,GO:…	3.4.11.9,3.4.13.9	ko:K01262,ko:K01271						COG0006@1,COG0006@2	Cytoplasmic	9.97
DFE_BAC_01329	CDS	738				hypothetical protein	S	Psort location Cytoplasmic, score 8.96										28NZ3@1,2G2K7@200643,2ZBW2@2,4NNDG@976	Unknown	2
DFE_BAC_01330	CDS	1014	dusB	1.3.1.-	COG0042	tRNA-dihydrouridine synthase B	J	Catalyzes the synthesis of 5,6-dihydrouridine (D), a modified base found in the D-loop of most tRNAs, via the reduction of the C5-C6 double bond in target uridines	dus			ko:K05540						22U6Z@171550,2FM9Z@200643,4NEN4@976,COG0042@1,COG0042@2	Cytoplasmic	9.97
DFE_BAC_01331	CDS	990				hypothetical protein	S	CAAX protease self-immunity	yyaK			ko:K07052						2FS4V@200643,4NFKV@976,COG1266@1,COG1266@2	CytoplasmicMembrane	10
DFE_BAC_01332	CDS	1578	nadB	1.4.3.16	COG0029	L-aspartate oxidase	H	Catalyzes the oxidation of L-aspartate to iminoaspartate	nadB	GO:0000166,GO:0001716,GO:0003674,GO:0003824,GO:0005488,GO:0005575,GO:0005622,GO:0005623,GO:0005737,GO:0005829,GO:0006082,GO:0006139,GO:0006520,GO:0006531,GO:0006725,GO:0006732,GO:0006733,GO:0006734,GO:0006753,GO:0006793,GO:0006796,GO:0006807,GO:0008150,GO:0008152,GO:0008734,GO:0009058,GO:0009066,GO:0009108,GO:0009117,GO:0009165,GO:0009435,GO:0009987,GO:0015922,GO:0016491,GO:0016638,GO:0016641,GO:…	1.3.5.4,1.4.3.16	ko:K00244,ko:K00278	ko00020,ko00190,ko00250,ko00620,ko00650,ko00720,ko00760,ko01100,ko01110,ko01120,ko01130,ko01200,ko02020,map00020,map00190,map00250,map00620,map00650,map00720,map00760,map01100,map01110,map01120,map01130,map01200,map02020	M00009,M00011,M00115,M00150,M00173	R00357,R00481,R02164	RC00006,RC00045,RC02566	iAF1260.b2574,iBWG_1329.BWG_2338,iECDH10B_1368.ECDH10B_2742,iECDH1ME8569_1439.ECDH1ME8569_2501,iETEC_1333.ETEC_2787,iEcDH1_1363.EcDH1_1094,iJN678.nadB,iJO1366.b2574,iJR904.b2574,iLF82_1304.LF82_1433,iNRG857_1313.NRG857_12785,iSbBS512_1146.nadB,iY75_1357.Y75_RS13445,iYL1228.KPN_02899	22V48@171550,2FNMT@200643,4NGUE@976,COG0029@1,COG0029@2	Unknown	4.99
DFE_BAC_01333	CDS	1548	glyQS	6.1.1.14		Glycine--tRNA ligase	J	Anticodon binding domain	glyQS	GO:0000166,GO:0000287,GO:0003674,GO:0003824,GO:0004812,GO:0004820,GO:0005488,GO:0005515,GO:0005524,GO:0005575,GO:0005622,GO:0005623,GO:0005737,GO:0006082,GO:0006139,GO:0006399,GO:0006412,GO:0006418,GO:0006426,GO:0006518,GO:0006520,GO:0006725,GO:0006807,GO:0008144,GO:0008150,GO:0008152,GO:0009058,GO:0009059,GO:0009345,GO:0009987,GO:0010467,GO:0016070,GO:0016594,GO:0016597,GO:0016874,GO:0016875,GO:…	6.1.1.14	ko:K01880	ko00970,map00970	M00359,M00360	R03654	RC00055,RC00523	iSB619.SA_RS07880	2FMM2@200643,3XJ79@558415,4NE1C@976,COG0423@1,COG0423@2	Cytoplasmic	10
DFE_BAC_01334	CDS	1278				hypothetical protein	M	Glycosyl transferases group 1										47P7K@768503,4NE6S@976,COG0438@1,COG0438@2	Cytoplasmic	8.96
DFE_BAC_01335	CDS	639				hypothetical protein	S	hydrolase activity										1MUTM@1224,1S7I4@1236,COG2120@1,COG2120@2	Cytoplasmic	8.96
DFE_BAC_01336	CDS	1080	carB			Carbamoyl-phosphate synthase large chain	S	ATP-grasp in the biosynthetic pathway with Ter operon			6.3.5.5	ko:K01955	ko00240,ko00250,ko01100,map00240,map00250,map01100	M00051	R00256,R00575,R01395,R10948,R10949	RC00002,RC00010,RC00043,RC02750,RC02798,RC03314		1UKFQ@1239,4ITPV@91061,COG2232@1,COG2232@2	Cytoplasmic	8.96
DFE_BAC_01337	CDS	633	gph_2	3.1.3.18		Phosphoglycolate phosphatase	S	glycolate biosynthetic process	yjcH1		3.8.1.2	ko:K01560,ko:K07025	ko00361,ko00625,ko01100,ko01120,map00361,map00625,map01100,map01120		R05287	RC00697		COG0546@1,COG0546@2	Cytoplasmic	8.96
DFE_BAC_01338	CDS	1227				hypothetical protein													CytoplasmicMembrane	9.82
DFE_BAC_01339	CDS	768				hypothetical protein													Unknown	2
DFE_BAC_01340	CDS	651				hypothetical protein													Unknown	2
DFE_BAC_01341	CDS	252				hypothetical protein													Unknown	2
DFE_BAC_01342	CDS	702				hypothetical protein													Unknown	2
DFE_BAC_01343	CDS	2508				hypothetical protein													Unknown	4.69
DFE_BAC_01344	CDS	1020				hypothetical protein													CytoplasmicMembrane	9.82
DFE_BAC_01345	CDS	195				hypothetical protein	S	Gliding motility-associated lipoprotein GldD	gldD									293VW@1,2FUEE@200643,2ZRB2@2,3XK52@558415,4NMK7@976	Unknown	2
DFE_BAC_01346	CDS	645				hypothetical protein	H	Belongs to the P-Pant transferase superfamily	acpT	GO:0003674,GO:0003824,GO:0006082,GO:0006464,GO:0006520,GO:0006553,GO:0006629,GO:0006631,GO:0006633,GO:0006807,GO:0008150,GO:0008152,GO:0008610,GO:0008652,GO:0008897,GO:0009058,GO:0009066,GO:0009067,GO:0009085,GO:0009987,GO:0016053,GO:0016740,GO:0016772,GO:0016780,GO:0018070,GO:0018193,GO:0018209,GO:0018215,GO:0019538,GO:0019752,GO:0019878,GO:0032787,GO:0036211,GO:0043170,GO:0043412,GO:0043436,GO:…	2.7.8.7	ko:K00997,ko:K06133	ko00770,map00770		R01625	RC00002	iECNA114_1301.ECNA114_3584	2FN3N@200643,4ANG4@815,4NSBI@976,COG2091@1,COG2091@2	Cytoplasmic	8.96
DFE_BAC_01347	CDS	345		2.5.1.41	COG1646	Geranylgeranylglyceryl phosphate synthase	I	Prenyltransferase that catalyzes the transfer of the geranylgeranyl moiety of geranylgeranyl diphosphate (GGPP) to the C3 hydroxyl of sn-glycerol-1-phosphate (G1P)	pcrB	GO:0002094,GO:0003674,GO:0003824,GO:0004659,GO:0006629,GO:0006644,GO:0006650,GO:0006793,GO:0006796,GO:0008150,GO:0008152,GO:0008610,GO:0008654,GO:0009058,GO:0009987,GO:0016740,GO:0016765,GO:0019637,GO:0044237,GO:0044238,GO:0044249,GO:0044255,GO:0045017,GO:0046474,GO:0046486,GO:0071704,GO:0090407,GO:1901576		ko:K07094						47MXM@768503,4NER8@976,COG1646@1,COG1646@2	Unknown	2
DFE_BAC_01348	CDS	363		2.5.1.41	COG1646	Geranylgeranylglyceryl phosphate synthase	I	Prenyltransferase that catalyzes the transfer of the geranylgeranyl moiety of geranylgeranyl diphosphate (GGPP) to the C3 hydroxyl of sn-glycerol-1-phosphate (G1P)	pcrB	GO:0002094,GO:0003674,GO:0003824,GO:0004659,GO:0006629,GO:0006644,GO:0006650,GO:0006793,GO:0006796,GO:0008150,GO:0008152,GO:0008610,GO:0008654,GO:0009058,GO:0009987,GO:0016740,GO:0016765,GO:0019637,GO:0044237,GO:0044238,GO:0044249,GO:0044255,GO:0045017,GO:0046474,GO:0046486,GO:0071704,GO:0090407,GO:1901576		ko:K07094						47MXM@768503,4NER8@976,COG1646@1,COG1646@2	Unknown	2
DFE_BAC_01349	CDS	366				hypothetical protein	P	type I phosphodiesterase nucleotide pyrophosphatase	pafA									2G3EN@200643,4AN1T@815,4PKER@976,COG3119@1,COG3119@2	Unknown	2
DFE_BAC_01350	CDS	984	phoV	3.1.3.1		Alkaline phosphatase PhoV	P	type I phosphodiesterase nucleotide pyrophosphatase	pafA	GO:0003674,GO:0003824,GO:0004035,GO:0004346,GO:0005488,GO:0005575,GO:0005623,GO:0006793,GO:0006796,GO:0008150,GO:0008152,GO:0008270,GO:0008877,GO:0009987,GO:0016311,GO:0016787,GO:0016788,GO:0016791,GO:0019203,GO:0042578,GO:0042597,GO:0043167,GO:0043169,GO:0044237,GO:0044464,GO:0046872,GO:0046914,GO:0050308,GO:0050309,GO:0098519	3.1.3.1	ko:K01077	ko00730,ko00790,ko01100,ko02020,map00730,map00790,map01100,map02020	M00126	R02135,R04620	RC00017		47JP2@768503,4NE94@976,COG1524@1,COG1524@2	Unknown	2
DFE_BAC_01351	CDS	1710				hypothetical protein	E	metallocarboxypeptidase activity			3.4.17.22	ko:K06987,ko:K07752						COG2866@1,COG2866@2	Unknown	2.5
DFE_BAC_01352	CDS	1089	ychF		COG0012	Ribosome-binding ATPase YchF	J	ATPase that binds to both the 70S ribosome and the 50S ribosomal subunit in a nucleotide-independent manner	ychF	GO:0003674,GO:0003824,GO:0005575,GO:0005622,GO:0005623,GO:0005737,GO:0016462,GO:0016787,GO:0016817,GO:0016818,GO:0016887,GO:0017111,GO:0044424,GO:0044464		ko:K06942						1IPTY@117747,4NF7N@976,COG0012@1,COG0012@2	Cytoplasmic	8.96
DFE_BAC_01353	CDS	543	sigW		COG1595	ECF RNA polymerase sigma factor SigW	K	Belongs to the sigma-70 factor family. ECF subfamily	rpoE2			ko:K03088						22XPS@171551,2FP0F@200643,4NMC0@976,COG1595@1,COG1595@2	Cytoplasmic	9.26
DFE_BAC_01354	CDS	234				hypothetical protein													Unknown	2
DFE_BAC_01355	CDS	258				hypothetical protein													Unknown	2
DFE_BAC_01356	CDS	525				hypothetical protein	S	Sensor of ECF-type sigma factor										1I5A4@117743,2DPE1@1,2NWP9@237,331PZ@2,4NV5C@976	Unknown	2.5
DFE_BAC_01357	CDS	1377	hisS	6.1.1.21	COG0124	Histidine--tRNA ligase	J	Histidyl-tRNA synthetase	hisS		6.1.1.21	ko:K01892	ko00970,map00970	M00359,M00360	R03655	RC00055,RC00523		22U2A@171550,2FM6I@200643,4NE8N@976,COG0124@1,COG0124@2	Cytoplasmic	10
DFE_BAC_01358	CDS	357				hypothetical protein	S	Domain of unknown function (DUF4870)				ko:K09940						COG3296@1,COG3296@2	CytoplasmicMembrane	10
DFE_BAC_01359	CDS	852				hypothetical protein												2ES6Q@1,33JRG@2,4NXZG@976	Unknown	2.5
DFE_BAC_01360	CDS	750				hypothetical protein													Unknown	2
DFE_BAC_01361	CDS	1332	rcsC_4	2.7.13.3		Sensor histidine kinase RcsC	T	His Kinase A (phosphoacceptor) domain										2G21K@200643,3XJW5@558415,4P0S2@976,COG0642@1,COG0642@2	CytoplasmicMembrane	10
DFE_BAC_01362	CDS	981				hypothetical protein	KT	Sigma factor PP2C-like phosphatases	srrB									47XEJ@768503,4NHSC@976,COG2208@1,COG2208@2,COG3292@1,COG3292@2	CytoplasmicMembrane	9.27
DFE_BAC_01363	CDS	1899	ubiD	4.1.1.98		3-octaprenyl-4-hydroxybenzoate carboxy-lyase	H	Belongs to the UbiD family	ubiD	GO:0003674,GO:0003824,GO:0005488,GO:0005515,GO:0005575,GO:0005622,GO:0005623,GO:0005737,GO:0005829,GO:0006732,GO:0006733,GO:0006743,GO:0006744,GO:0008150,GO:0008152,GO:0008694,GO:0009058,GO:0009108,GO:0009987,GO:0016829,GO:0016830,GO:0016831,GO:0042180,GO:0042181,GO:0042802,GO:0044237,GO:0044249,GO:0044281,GO:0044283,GO:0044424,GO:0044444,GO:0044464,GO:0051186,GO:0051188,GO:0071704,GO:1901576,GO:…	4.1.1.98	ko:K03182	ko00130,ko01100,ko01110,map00130,map01100,map01110	M00117	R04985,R04986	RC00391	iECO111_1330.ECO111_4669,iIT341.HP0396	2FW7Y@200643,4NHHV@976,COG0043@1,COG0043@2	Cytoplasmic	9.97
DFE_BAC_01364	CDS	1305	eno	4.2.1.11	COG0148	Enolase	G	Catalyzes the reversible conversion of 2- phosphoglycerate into phosphoenolpyruvate. It is essential for the degradation of carbohydrates via glycolysis	eno	GO:0003674,GO:0003824,GO:0004634,GO:0005488,GO:0005515,GO:0005518,GO:0005575,GO:0005576,GO:0005618,GO:0005622,GO:0005623,GO:0005737,GO:0009986,GO:0016829,GO:0016835,GO:0016836,GO:0019899,GO:0030312,GO:0035375,GO:0043236,GO:0044424,GO:0044464,GO:0044877,GO:0050840,GO:0071944	4.2.1.11	ko:K01689	ko00010,ko00680,ko01100,ko01110,ko01120,ko01130,ko01200,ko01230,ko03018,ko04066,map00010,map00680,map01100,map01110,map01120,map01130,map01200,map01230,map03018,map04066	M00001,M00002,M00003,M00346,M00394	R00658	RC00349		22U9M@171550,2FMNI@200643,4NF5M@976,COG0148@1,COG0148@2	Cytoplasmic	9.97
DFE_BAC_01365	CDS	549				hypothetical protein	J	50S ribosomal protein L17	rplQ	GO:0003674,GO:0003735,GO:0005198,GO:0005575,GO:0005618,GO:0005622,GO:0005623,GO:0005737,GO:0005829,GO:0005840,GO:0005886,GO:0015934,GO:0016020,GO:0022625,GO:0022626,GO:0030312,GO:0032991,GO:0043226,GO:0043228,GO:0043229,GO:0043232,GO:0044391,GO:0044422,GO:0044424,GO:0044444,GO:0044445,GO:0044446,GO:0044464,GO:0071944,GO:1990904		ko:K02879	ko03010,map03010	M00178				22XWT@171551,2FNPH@200643,4NNW0@976,COG0203@1,COG0203@2	Cytoplasmic	9.97
DFE_BAC_01366	CDS	108				hypothetical protein													Unknown	2
DFE_BAC_01367	CDS	546				hypothetical protein													Extracellular	9.64
DFE_BAC_01368	CDS	984	xerD			Tyrosine recombinase XerD	L	Tyrosine recombinase XerC	xerC			ko:K04763						1IP1B@117747,4NE0E@976,COG4974@1,COG4974@2	Cytoplasmic	9.97
DFE_BAC_01369	CDS	312	yqhS	4.2.1.10	COG0757	3-dehydroquinate dehydratase	E	Catalyzes a trans-dehydration via an enolate intermediate	aroQ	GO:0003674,GO:0003824,GO:0003855,GO:0005575,GO:0005622,GO:0005623,GO:0005737,GO:0005829,GO:0006082,GO:0008150,GO:0008152,GO:0009058,GO:0009423,GO:0009987,GO:0016053,GO:0016829,GO:0016835,GO:0016836,GO:0019752,GO:0040007,GO:0043436,GO:0043648,GO:0043650,GO:0044237,GO:0044249,GO:0044281,GO:0044283,GO:0044424,GO:0044444,GO:0044464,GO:0046394,GO:0046417,GO:0071704,GO:1901576	3.4.13.9,4.2.1.10	ko:K01271,ko:K03785,ko:K03786	ko00400,ko01100,ko01110,ko01130,ko01230,map00400,map01100,map01110,map01130,map01230	M00022	R03084	RC00848	iIT341.HP1038,iJN746.PP_0560	1ISBR@117747,4NNHU@976,COG0757@1,COG0757@2	Cytoplasmic	9.26
DFE_BAC_01370	CDS	942	pyk	2.7.1.40		Pyruvate kinase	G	Pyruvate kinase, barrel domain	pyk	GO:0001871,GO:0003674,GO:0003824,GO:0004743,GO:0005488,GO:0005515,GO:0005575,GO:0005622,GO:0005623,GO:0005737,GO:0005829,GO:0005975,GO:0006082,GO:0006090,GO:0006091,GO:0006096,GO:0006116,GO:0006139,GO:0006163,GO:0006164,GO:0006165,GO:0006725,GO:0006732,GO:0006733,GO:0006734,GO:0006753,GO:0006754,GO:0006757,GO:0006793,GO:0006796,GO:0006807,GO:0006950,GO:0008150,GO:0008152,GO:0009056,GO:0009058,GO:…	2.7.1.40,2.7.7.4	ko:K00873,ko:K00958	ko00010,ko00230,ko00261,ko00450,ko00620,ko00920,ko01100,ko01110,ko01120,ko01130,ko01200,ko01230,ko04922,ko04930,ko05165,ko05203,ko05230,map00010,map00230,map00261,map00450,map00620,map00920,map01100,map01110,map01120,map01130,map01200,map01230,map04922,map04930,map05165,map05203,map05230	M00001,M00002,M00049,M00050,M00176,M00596	R00200,R00430,R00529,R01138,R01858,R02320,R04929	RC00002,RC00015,RC02809,RC02889	iECO103_1326.ECO103_1819,iPC815.YPO2393	2FNU3@200643,3XIZZ@558415,4NEEU@976,COG0469@1,COG0469@2	Cytoplasmic	9.97
DFE_BAC_01371	CDS	387				hypothetical protein	G	Pyruvate kinase, barrel domain	pyk	GO:0001871,GO:0003674,GO:0003824,GO:0004743,GO:0005488,GO:0005515,GO:0005575,GO:0005622,GO:0005623,GO:0005737,GO:0005829,GO:0005975,GO:0006082,GO:0006090,GO:0006091,GO:0006096,GO:0006116,GO:0006139,GO:0006163,GO:0006164,GO:0006165,GO:0006725,GO:0006732,GO:0006733,GO:0006734,GO:0006753,GO:0006754,GO:0006757,GO:0006793,GO:0006796,GO:0006807,GO:0006950,GO:0008150,GO:0008152,GO:0009056,GO:0009058,GO:…	2.7.1.40,2.7.7.4	ko:K00873,ko:K00958	ko00010,ko00230,ko00261,ko00450,ko00620,ko00920,ko01100,ko01110,ko01120,ko01130,ko01200,ko01230,ko04922,ko04930,ko05165,ko05203,ko05230,map00010,map00230,map00261,map00450,map00620,map00920,map01100,map01110,map01120,map01130,map01200,map01230,map04922,map04930,map05165,map05203,map05230	M00001,M00002,M00049,M00050,M00176,M00596	R00200,R00430,R00529,R01138,R01858,R02320,R04929	RC00002,RC00015,RC02809,RC02889	iECO103_1326.ECO103_1819,iPC815.YPO2393	22U3T@171550,2FNU3@200643,4NEEU@976,COG0469@1,COG0469@2	Cytoplasmic	8.96
DFE_BAC_01372	CDS	462				hypothetical protein													Unknown	2.5
DFE_BAC_01373	CDS	3717	bepA	3.4.-.-		Beta-barrel assembly-enhancing protease	M	C-terminal domain of CHU protein family			1.7.2.1	ko:K00368	ko00910,ko01120,map00910,map01120	M00529	R00783,R00785	RC00086		4NFCW@976,COG2132@1,COG2132@2,COG3291@1,COG3291@2	Unknown	2
DFE_BAC_01374	CDS	2925	rcsC_5	2.7.13.3		Sensor histidine kinase RcsC	T	PhoQ Sensor										1IQ4P@117747,4NDXU@976,COG0642@1,COG0642@2,COG2205@2	CytoplasmicMembrane	9.99
DFE_BAC_01375	CDS	210				hypothetical protein													CytoplasmicMembrane	9.82
DFE_BAC_01376	CDS	654	nth	4.2.99.18	COG0177	Endonuclease III	L	DNA repair enzyme that has both DNA N-glycosylase activity and AP-lyase activity. The DNA N-glycosylase activity releases various damaged pyrimidines from DNA by cleaving the N- glycosidic bond, leaving an AP (apurinic apyrimidinic) site. The AP-lyase activity cleaves the phosphodiester bond 3' to the AP site by a beta-elimination, leaving a 3'-terminal unsaturated sugar and a product with a term…	nth		4.2.99.18	ko:K10773	ko03410,map03410					22WI0@171551,2FM8U@200643,4NFF3@976,COG0177@1,COG0177@2	CytoplasmicMembrane	8.46
DFE_BAC_01377	CDS	1047	aroB	4.2.3.4	COG0337	3-dehydroquinate synthase	E	Catalyzes the conversion of 3-deoxy-D-arabino- heptulosonate 7-phosphate (DAHP) to dehydroquinate (DHQ)	aroB		2.7.1.71,4.2.3.4	ko:K01735,ko:K13829	ko00400,ko01100,ko01110,ko01130,ko01230,map00400,map01100,map01110,map01130,map01230	M00022	R02412,R03083	RC00002,RC00078,RC00847		1MUBK@1224,2MIGY@213118,2WJKR@28221,42MW5@68525,COG0337@1,COG0337@2	Cytoplasmic	9.26
DFE_BAC_01378	CDS	1032	aroC	4.2.3.5	COG0082	Chorismate synthase	E	Catalyzes the anti-1,4-elimination of the C-3 phosphate and the C-6 proR hydrogen from 5-enolpyruvylshikimate-3-phosphate (EPSP) to yield chorismate, which is the branch point compound that serves as the starting substrate for the three terminal pathways of aromatic amino acid biosynthesis. This reaction introduces a second double bond into the aromatic ring system	aroC	GO:0000166,GO:0003674,GO:0003824,GO:0004107,GO:0005488,GO:0005575,GO:0005622,GO:0005623,GO:0005737,GO:0005829,GO:0006082,GO:0006520,GO:0006725,GO:0006807,GO:0008150,GO:0008152,GO:0008652,GO:0009058,GO:0009072,GO:0009073,GO:0009423,GO:0009987,GO:0010181,GO:0016053,GO:0016829,GO:0016835,GO:0016838,GO:0019438,GO:0019752,GO:0032553,GO:0036094,GO:0043167,GO:0043168,GO:0043436,GO:0043648,GO:0043650,GO:…	4.2.3.5	ko:K01736	ko00400,ko01100,ko01110,ko01130,ko01230,map00400,map01100,map01110,map01130,map01230	M00022	R01714	RC00586	iIT341.HP0663	1IQ18@117747,4NDXJ@976,COG0082@1,COG0082@2	Cytoplasmic	9.26
DFE_BAC_01379	CDS	360				hypothetical protein	D	Ligates lysine onto the cytidine present at position 34 of the AUA codon-specific tRNA(Ile) that contains the anticodon CAU, in an ATP-dependent manner. Cytidine is converted to lysidine, thus changing the amino acid specificity of the tRNA from methionine to isoleucine	tilS		6.3.4.19	ko:K04075			R09597	RC02633,RC02634		22X8C@171551,2FP2A@200643,4NEJS@976,COG0037@1,COG0037@2	Unknown	2
DFE_BAC_01380	CDS	510				hypothetical protein													Unknown	2
DFE_BAC_01381	CDS	450				hypothetical protein													Unknown	2
DFE_BAC_01382	CDS	489				hypothetical protein												1KF4R@119060,1PJ9R@1224,2A8D1@1,2W7U0@28216,30XER@2	Unknown	2
DFE_BAC_01383	CDS	597				hypothetical protein													Unknown	2
DFE_BAC_01384	CDS	435	vapC	3.1.-.-	COG1487	tRNA(fMet)-specific endonuclease VapC	S	PIN domain				ko:K18828						2J7BE@203691,COG1487@1,COG1487@2	Unknown	2
DFE_BAC_01385	CDS	330				hypothetical protein												29FCI@1,2J849@203691,302A7@2	Unknown	2
DFE_BAC_01386	CDS	216				hypothetical protein													Unknown	2
DFE_BAC_01387	CDS	870				hypothetical protein												2EDP2@1,337IR@2	Cytoplasmic	8.96
DFE_BAC_01388	CDS	381				hypothetical protein													Cytoplasmic	8.96
DFE_BAC_01389	CDS	480	COQ5	2.1.1.163		2-methoxy-6-polyprenyl-1,4-benzoquinol methylase, mitochondrial	Q	Psort location Cytoplasmic, score 8.96										3799U@32066,COG0500@1,COG2226@2	Cytoplasmic	8.96
DFE_BAC_01390	CDS	444				hypothetical protein	F	NUDIX domain			3.6.1.55	ko:K03207,ko:K03574						1V9D6@1239,24HAZ@186801,3WC36@53433,COG1051@1,COG1051@2	Cytoplasmic	8.96
DFE_BAC_01391	CDS	960	rhaS			HTH-type transcriptional activator RhaS	K	helix_turn_helix, arabinose operon control protein	sbmC	GO:0003674,GO:0004857,GO:0005488,GO:0005515,GO:0005575,GO:0005622,GO:0005623,GO:0005737,GO:0006275,GO:0006950,GO:0006974,GO:0008150,GO:0008156,GO:0008657,GO:0009889,GO:0009890,GO:0009892,GO:0009987,GO:0010556,GO:0010558,GO:0010605,GO:0010911,GO:0019219,GO:0019222,GO:0019899,GO:0030234,GO:0031323,GO:0031324,GO:0031326,GO:0031327,GO:0032780,GO:0033554,GO:0042030,GO:0043086,GO:0043462,GO:0044092,GO:…		ko:K07470,ko:K13652						1FFK3@1090,COG2207@1,COG2207@2,COG3449@1,COG3449@2	Cytoplasmic	9.26
DFE_BAC_01392	CDS	675				hypothetical protein	S	Domain of unknown function (DUF4332)										32UNT@2,arCOG08019@1	Cytoplasmic	8.96
DFE_BAC_01393	CDS	495				hypothetical protein	KT	Uncharacterised protein family UPF0066			1.2.7.12	ko:K11261	ko00680,ko01100,ko01120,ko01200,map00680,map01100,map01120,map01200	M00567	R03015,R08060,R11743	RC00197,RC00323		2NB46@224756,2Y65E@28890,COG1720@1,arCOG00761@2157	Cytoplasmic	8.96
DFE_BAC_01394	CDS	405				hypothetical protein													Unknown	2
DFE_BAC_01395	CDS	813				hypothetical protein	S	FRG domain										1I6GQ@117743,2NXX1@237,2Z9DH@2,4NIMU@976,arCOG09511@1	Cytoplasmic	8.96
DFE_BAC_01396	CDS	636				hypothetical protein	V	HNH endonuclease	ftsK			ko:K03466,ko:K07474,ko:K19175						1I686@117743,4NJ0T@976,COG1403@1,COG1403@2,COG1674@1,COG1674@2	Cytoplasmic	8.96
DFE_BAC_01397	CDS	216				hypothetical protein	S	Toxic component of a toxin-antitoxin (TA) module. An RNase	vapC	GO:0001666,GO:0003674,GO:0003824,GO:0004518,GO:0004540,GO:0006139,GO:0006417,GO:0006725,GO:0006807,GO:0006950,GO:0008150,GO:0008152,GO:0009605,GO:0009607,GO:0009628,GO:0009889,GO:0009890,GO:0009892,GO:0009987,GO:0010468,GO:0010556,GO:0010558,GO:0010605,GO:0010608,GO:0010629,GO:0016070,GO:0016787,GO:0016788,GO:0017148,GO:0019222,GO:0031323,GO:0031324,GO:0031326,GO:0031327,GO:0032268,GO:0032269,GO:…								2J86F@203691,COG1487@1,COG1487@2	Unknown	2
DFE_BAC_01398	CDS	252				hypothetical protein													Unknown	2
DFE_BAC_01399	CDS	108				hypothetical protein													Unknown	2
DFE_BAC_01400	CDS	180				hypothetical protein													Unknown	2
DFE_BAC_01401	CDS	384				hypothetical protein	L	Belongs to the 'phage' integrase family										22V01@171550,2G1ZN@200643,4NDZJ@976,COG0582@1,COG0582@2	Cytoplasmic	8.96
DFE_BAC_01402	CDS	426				hypothetical protein	L	Belongs to the 'phage' integrase family										2FM2R@200643,4NF8X@976,COG0582@1,COG0582@2	Unknown	2
DFE_BAC_01403	CDS	684				hypothetical protein	S	Pfam:HipA_N	hipA_2		2.7.11.1	ko:K07154						47MIR@768503,4NG6N@976,COG3550@1,COG3550@2	Cytoplasmic	8.96
DFE_BAC_01404	CDS	195				hypothetical protein													Unknown	2
DFE_BAC_01405	CDS	1044				hypothetical protein	S	amine dehydrogenase activity										1I7BG@117743,2NXVT@237,4NJZS@976,COG3391@1,COG3391@2	Unknown	2.5
DFE_BAC_01406	CDS	1122				hypothetical protein	S	Domain of unknown function (DUF5009)										22ZR3@171551,2FQUY@200643,4NGKU@976,COG4299@1,COG4299@2	CytoplasmicMembrane	10
DFE_BAC_01407	CDS	387				hypothetical protein	S	non supervised orthologous group										29A93@1,2FN4N@200643,2ZX9Y@2,4NNMP@976	Unknown	2
DFE_BAC_01408	CDS	2235	btuB			Vitamin B12 transporter BtuB	H	COG4206 Outer membrane cobalamin receptor protein				ko:K02014,ko:K16092						4NIJS@976,COG4206@1,COG4206@2	OuterMembrane	10
DFE_BAC_01409	CDS	399				hypothetical protein													Unknown	2.5
DFE_BAC_01410	CDS	2178				hypothetical protein	H	lysine biosynthetic process via aminoadipic acid										2NQPA@2323,COG2091@1,COG2091@2	Unknown	2
DFE_BAC_01411	CDS	1635	wecC	1.1.1.336		UDP-N-acetyl-D-mannosamine dehydrogenase	M	PFAM UDP-glucose GDP-mannose dehydrogenase			1.1.1.136	ko:K02474,ko:K13015	ko00520,map00520		R00421,R06894	RC00291		1MUC6@1224,2WKK3@28221,42M4F@68525,COG0677@1,COG0677@2	Cytoplasmic	9.97
DFE_BAC_01412	CDS	852				hypothetical protein	Q	Dienelactone hydrolase family	dlhH		3.1.1.45	ko:K01061	ko00361,ko00364,ko00623,ko01100,ko01110,ko01120,ko01130,map00361,map00364,map00623,map01100,map01110,map01120,map01130		R03893,R05510,R05511,R06835,R06838,R08120,R08121,R09136,R09220,R09222	RC01018,RC01906,RC01907,RC02441,RC02467,RC02468,RC02674,RC02675,RC02686		2NPZG@2323,COG0412@1,COG0412@2	Cytoplasmic	8.96
DFE_BAC_01413	CDS	1143	chuR_2	1.1.99.-	COG0641	Anaerobic sulfatase-maturating enzyme	C	radical SAM	atsB			ko:K06871						COG0641@1,COG0641@2	Cytoplasmic	9.97
DFE_BAC_01414	CDS	1305	thrC	4.2.3.1	COG0498	Threonine synthase	E	Threonine synthase	thrC	GO:0003674,GO:0003824,GO:0004795,GO:0005575,GO:0005622,GO:0005623,GO:0005737,GO:0005829,GO:0006082,GO:0006520,GO:0006566,GO:0006807,GO:0008150,GO:0008152,GO:0008652,GO:0009058,GO:0009066,GO:0009067,GO:0009088,GO:0009987,GO:0016053,GO:0016829,GO:0016835,GO:0016838,GO:0019752,GO:0043436,GO:0044237,GO:0044238,GO:0044249,GO:0044281,GO:0044283,GO:0044424,GO:0044444,GO:0044464,GO:0046394,GO:0071704,GO:…	4.2.3.1	ko:K01733	ko00260,ko00750,ko01100,ko01110,ko01120,ko01230,map00260,map00750,map01100,map01110,map01120,map01230	M00018	R01466,R05086	RC00017,RC00526	iLF82_1304.LF82_2261,iNRG857_1313.NRG857_00025	47KUN@768503,4NEAA@976,COG0498@1,COG0498@2	Cytoplasmic	9.97
DFE_BAC_01415	CDS	966	thrB	2.7.1.39		Homoserine kinase	E	Catalyzes the ATP-dependent phosphorylation of L- homoserine to L-homoserine phosphate	thrB	GO:0000096,GO:0000097,GO:0003674,GO:0003824,GO:0004413,GO:0005575,GO:0005622,GO:0005623,GO:0005737,GO:0005829,GO:0006082,GO:0006520,GO:0006555,GO:0006566,GO:0006790,GO:0006793,GO:0006796,GO:0006807,GO:0008150,GO:0008152,GO:0008652,GO:0009058,GO:0009066,GO:0009067,GO:0009069,GO:0009086,GO:0009088,GO:0009092,GO:0009987,GO:0016053,GO:0016301,GO:0016310,GO:0016740,GO:0016772,GO:0016773,GO:0019202,GO:…	2.7.1.39	ko:K00872	ko00260,ko01100,ko01110,ko01120,ko01230,map00260,map01100,map01110,map01120,map01230	M00018	R01771	RC00002,RC00017	iECSE_1348.ECSE_0003,iJN678.thrB,iLJ478.TM0545,iSB619.SA_RS06620	47KGY@768503,4NE2M@976,COG0083@1,COG0083@2	Cytoplasmic	8.96
DFE_BAC_01416	CDS	744	thrA_1		COG0460	Bifunctional aspartokinase/homoserine dehydrogenase 1	E	homoserine dehydrogenase	thrA	GO:0003674,GO:0003824,GO:0004072,GO:0004412,GO:0005575,GO:0005622,GO:0005623,GO:0005737,GO:0006082,GO:0006520,GO:0006553,GO:0006793,GO:0006796,GO:0006807,GO:0008150,GO:0008152,GO:0008652,GO:0009058,GO:0009066,GO:0009067,GO:0009069,GO:0009070,GO:0009085,GO:0009089,GO:0009090,GO:0009092,GO:0009987,GO:0016053,GO:0016301,GO:0016310,GO:0016491,GO:0016614,GO:0016616,GO:0016740,GO:0016772,GO:0016774,GO:…	1.1.1.3,2.7.2.4	ko:K00003,ko:K12524	ko00260,ko00261,ko00270,ko00300,ko01100,ko01110,ko01120,ko01130,ko01230,map00260,map00261,map00270,map00300,map01100,map01110,map01120,map01130,map01230	M00016,M00017,M00018,M00526,M00527	R00480,R01773,R01775	RC00002,RC00043,RC00087	iECDH1ME8569_1439.ECDH1ME8569_0002,iEcDH1_1363.EcDH1_3594,iSFV_1184.SFV_0001	1HX7S@117743,4NFGR@976,COG0460@1,COG0460@2,COG0527@1,COG0527@2	Cytoplasmic	9.97
DFE_BAC_01417	CDS	1611	thrA_2		COG0460	Bifunctional aspartokinase/homoserine dehydrogenase 1	E	TIGRFAM Aspartate kinase	thrA	GO:0003674,GO:0003824,GO:0004072,GO:0004412,GO:0005575,GO:0005622,GO:0005623,GO:0005737,GO:0006082,GO:0006520,GO:0006553,GO:0006793,GO:0006796,GO:0006807,GO:0008150,GO:0008152,GO:0008652,GO:0009058,GO:0009066,GO:0009067,GO:0009069,GO:0009070,GO:0009085,GO:0009089,GO:0009090,GO:0009092,GO:0009987,GO:0016053,GO:0016301,GO:0016310,GO:0016491,GO:0016614,GO:0016616,GO:0016740,GO:0016772,GO:0016774,GO:…	1.1.1.3,2.7.2.4	ko:K00003,ko:K00928,ko:K12524	ko00260,ko00261,ko00270,ko00300,ko01100,ko01110,ko01120,ko01130,ko01210,ko01230,map00260,map00261,map00270,map00300,map01100,map01110,map01120,map01130,map01210,map01230	M00016,M00017,M00018,M00033,M00525,M00526,M00527	R00480,R01773,R01775	RC00002,RC00043,RC00087	iECDH1ME8569_1439.ECDH1ME8569_0002,iEcDH1_1363.EcDH1_3594,iSFV_1184.SFV_0001	47KEQ@768503,4NFGR@976,COG0460@1,COG0460@2,COG0527@1,COG0527@2	Cytoplasmic	8.96
DFE_BAC_01418	CDS	135				hypothetical protein													Unknown	2
DFE_BAC_01419	CDS	1881				hypothetical protein	MO	CotH kinase protein										1HYKE@117743,2NWXZ@237,4NH8G@976,COG4935@1,COG4935@2,COG5337@1,COG5337@2	Unknown	2
DFE_BAC_01420	CDS	834	bglA_2	3.2.1.73		Beta-glucanase	G	Glycoside Hydrolase										22XHU@171551,2FP9D@200643,4NHP5@976,COG2273@1,COG2273@2	Extracellular	9.45	GH16_3(43-276)	CBM13+CBM4+CBM54+CBM6	GH16_3	N
DFE_BAC_01421	CDS	2145		3.2.1.-		Beta-xylosidase	G	Glycosyl hydrolase family 3	bglX		3.2.1.21	ko:K05349	ko00460,ko00500,ko00940,ko01100,ko01110,map00460,map00500,map00940,map01100,map01110		R00026,R02558,R02887,R02985,R03527,R04949,R04998,R10035,R10039,R10040	RC00049,RC00059,RC00171,RC00262,RC00397,RC00451,RC00714,RC00746,RC01248		2FMCU@200643,4NE90@976,COG1472@1,COG1472@2	Periplasmic	9.44	GH3(45-274)	GH3	GH3	N
DFE_BAC_01422	CDS	234				hypothetical protein													Unknown	2
DFE_BAC_01423	CDS	165				hypothetical protein													Unknown	2
DFE_BAC_01424	CDS	237				hypothetical protein													Unknown	2
DFE_BAC_01425	CDS	201				hypothetical protein													Unknown	2
DFE_BAC_01426	CDS	879		3.2.1.22		Retaining alpha-galactosidase	M	carboxylic acid catabolic process			3.2.1.20	ko:K01187	ko00052,ko00500,ko01100,map00052,map00500,map01100		R00028,R00801,R00802,R06087,R06088	RC00028,RC00049,RC00077		COG4948@1,COG4948@2	Unknown	2
DFE_BAC_01427	CDS	1050		3.2.1.22		Retaining alpha-galactosidase	M	carboxylic acid catabolic process			3.2.1.20	ko:K01187	ko00052,ko00500,ko01100,map00052,map00500,map01100		R00028,R00801,R00802,R06087,R06088	RC00028,RC00049,RC00077		COG4948@1,COG4948@2	Cytoplasmic	8.96	GH97(2-344)	GH97	GH97	N
DFE_BAC_01428	CDS	1293	thyA	2.1.1.45		Thymidylate synthase	F	Catalyzes the reductive methylation of 2'-deoxyuridine- 5'-monophosphate (dUMP) to 2'-deoxythymidine-5'-monophosphate (dTMP) while utilizing 5,10-methylenetetrahydrofolate (mTHF) as the methyl donor and reductant in the reaction, yielding dihydrofolate (DHF) as a by-product. This enzymatic reaction provides an intracellular de novo source of dTMP, an essential precursor for DNA biosynthesis	thyA		2.1.1.45	ko:K00560	ko00240,ko00670,ko01100,ko01523,map00240,map00670,map01100,map01523	M00053	R02101	RC00219,RC00332		22W2J@171551,2FM46@200643,4NEC2@976,COG0207@1,COG0207@2	Cytoplasmic	9.97
DFE_BAC_01429	CDS	840				hypothetical protein												28M3Z@1,32ZEY@2,4NUZS@976	Cytoplasmic	8.96
DFE_BAC_01430	CDS	1218	clpX		COG1219	ATP-dependent Clp protease ATP-binding subunit ClpX	O	ATP-dependent specificity component of the Clp protease. It directs the protease to specific substrates. Can perform chaperone functions in the absence of ClpP	clpX	GO:0000166,GO:0003674,GO:0003824,GO:0004176,GO:0005488,GO:0005524,GO:0006508,GO:0006807,GO:0008144,GO:0008150,GO:0008152,GO:0008233,GO:0009056,GO:0009057,GO:0009987,GO:0016462,GO:0016787,GO:0016817,GO:0016818,GO:0016887,GO:0017076,GO:0017111,GO:0019538,GO:0030163,GO:0030554,GO:0032553,GO:0032555,GO:0032559,GO:0035639,GO:0036094,GO:0042623,GO:0043167,GO:0043168,GO:0043170,GO:0044238,GO:0051301,GO:…		ko:K03544	ko04112,map04112					47JDR@768503,4NE1B@976,COG1219@1,COG1219@2	Cytoplasmic	9.97
DFE_BAC_01431	CDS	504	clpP	3.4.21.92		ATP-dependent Clp protease proteolytic subunit	OU	Clp protease	clpP		3.4.21.92	ko:K01358	ko04112,ko04212,map04112,map04212					2FN8E@200643,3XJUH@558415,4NE20@976,COG0740@1,COG0740@2	Cytoplasmic	9.26
DFE_BAC_01432	CDS	1332	tig	5.2.1.8	COG0544	Trigger factor	O	Bacterial trigger factor protein (TF)	tig			ko:K03545						2FM7B@200643,3XJQX@558415,4NE99@976,COG0544@1,COG0544@2	Cytoplasmic	8.96
DFE_BAC_01433	tRNA	85				tRNA-Leu(tag)
DFE_BAC_01434	CDS	726	lptB	3.6.3.-	COG1137	Lipopolysaccharide export system ATP-binding protein LptB	S	ABC transporter, ATP-binding protein	lptB	GO:0003674,GO:0003824,GO:0005215,GO:0005319,GO:0005575,GO:0005623,GO:0005886,GO:0006810,GO:0006869,GO:0008150,GO:0010876,GO:0015221,GO:0015399,GO:0015405,GO:0015437,GO:0015920,GO:0016020,GO:0016021,GO:0016462,GO:0016787,GO:0016817,GO:0016818,GO:0016887,GO:0017111,GO:0022804,GO:0022857,GO:0022884,GO:0031224,GO:0032991,GO:0033036,GO:0034040,GO:0042623,GO:0042626,GO:0043190,GO:0043492,GO:0044425,GO:…		ko:K01990,ko:K06861	ko02010,map02010	M00254,M00320				2FKZE@200643,4NDUG@976,COG1137@1,COG1137@2	Cytoplasmic	9.12
DFE_BAC_01435	CDS	867	tatC		COG0805	Sec-independent protein translocase protein TatC	U	Part of the twin-arginine translocation (Tat) system that transports large folded proteins containing a characteristic twin-arginine motif in their signal peptide across membranes	tatC	GO:0003674,GO:0005215,GO:0005575,GO:0005623,GO:0005886,GO:0006810,GO:0006886,GO:0008104,GO:0008150,GO:0008320,GO:0008565,GO:0009977,GO:0015031,GO:0015291,GO:0015399,GO:0015405,GO:0015450,GO:0015833,GO:0016020,GO:0022804,GO:0022857,GO:0022884,GO:0032991,GO:0033036,GO:0033281,GO:0034613,GO:0042886,GO:0042887,GO:0043953,GO:0044425,GO:0044459,GO:0044464,GO:0045184,GO:0046907,GO:0051179,GO:0051234,GO:…		ko:K03118	ko03060,ko03070,map03060,map03070	M00336				2FNUF@200643,4NEKM@976,COG0805@1,COG0805@2	CytoplasmicMembrane	10
DFE_BAC_01436	CDS	2196	recQ	3.6.4.12	COG0514	ATP-dependent DNA helicase RecQ	L	RQC	recQ		3.6.4.12	ko:K03654	ko03018,map03018					2FMBR@200643,3XJ41@558415,4NEB4@976,COG0514@1,COG0514@2	Cytoplasmic	9.97
DFE_BAC_01437	CDS	675				hypothetical protein	M	Pfam Glycosyl transferase family 2										4NG9C@976,COG1215@1,COG1215@2	CytoplasmicMembrane	9.46
DFE_BAC_01438	CDS	546				hypothetical protein	M	PFAM Glycosyl transferase family 2										1IPRP@117747,4NG9C@976,COG1215@1,COG1215@2	Unknown	2
DFE_BAC_01439	CDS	447				hypothetical protein	J	Acetyltransferase (GNAT) domain										2FYWS@200643,4NT3M@976,COG0454@1,COG0456@2	Unknown	2
DFE_BAC_01440	CDS	426				hypothetical protein													CytoplasmicMembrane	9.82
DFE_BAC_01441	CDS	162				hypothetical protein													Unknown	2
DFE_BAC_01442	CDS	411				hypothetical protein													CytoplasmicMembrane	10
DFE_BAC_01443	CDS	432				hypothetical protein													Unknown	2
DFE_BAC_01444	CDS	360				hypothetical protein													Cytoplasmic	8.96
DFE_BAC_01445	CDS	171				hypothetical protein													Unknown	2
DFE_BAC_01446	CDS	138				hypothetical protein													Unknown	2
DFE_BAC_01447	CDS	306				hypothetical protein													Unknown	2
DFE_BAC_01448	CDS	1065				hypothetical protein	L	Transposase and inactivated derivatives	muA			ko:K07497						1Q2CY@1224,2YQJ2@29547,42VFY@68525,COG2801@1,COG2801@2	Cytoplasmic	8.96
DFE_BAC_01449	CDS	561				hypothetical protein													Unknown	2
DFE_BAC_01450	CDS	315				hypothetical protein													Unknown	2
DFE_BAC_01451	CDS	189				hypothetical protein													Unknown	2
DFE_BAC_01452	CDS	111				hypothetical protein													Unknown	2
DFE_BAC_01453	CDS	357				hypothetical protein													CytoplasmicMembrane	9.82
DFE_BAC_01454	CDS	150				hypothetical protein													Unknown	2
DFE_BAC_01455	CDS	408				hypothetical protein	S	Phage-related minor tail protein										1UME4@1239,270GT@186822,4ITUY@91061,COG5283@1,COG5283@2	CytoplasmicMembrane	10
DFE_BAC_01456	CDS	345				hypothetical protein												COG5283@1,COG5283@2	Unknown	2
DFE_BAC_01457	CDS	504				hypothetical protein	S	P2 GpU family protein				ko:K06906						COG3499@1,COG3499@2	Unknown	2
DFE_BAC_01458	CDS	168				hypothetical protein													Unknown	2
DFE_BAC_01459	CDS	471				hypothetical protein													Cytoplasmic	8.96
DFE_BAC_01460	CDS	264				hypothetical protein													Unknown	2
DFE_BAC_01461	CDS	96				hypothetical protein													Unknown	2
DFE_BAC_01462	CDS	459				hypothetical protein	S	secretion activating protein				ko:K17733						1MVXW@1224,1RRB6@1236,COG3926@1,COG3926@2	Unknown	2
DFE_BAC_01463	CDS	210				hypothetical protein						ko:K06903						COG3628@1,COG3628@2	Unknown	2
DFE_BAC_01464	CDS	168				hypothetical protein													CytoplasmicMembrane	9.82
DFE_BAC_01465	CDS	1149				hypothetical protein	S	Baseplate J-like protein										1U044@1239,26TZK@186822,4HCD5@91061,COG3948@1,COG3948@2	Extracellular	9.64
DFE_BAC_01466	CDS	261				hypothetical protein	S	tail collar domain protein										1NM5F@1224,COG4675@1,COG4675@2	Unknown	2
DFE_BAC_01467	CDS	174				hypothetical protein													Unknown	2
DFE_BAC_01468	CDS	618				hypothetical protein						ko:K06905						COG3500@1,COG3500@2	Unknown	2
DFE_BAC_01469	CDS	450				hypothetical protein						ko:K06905						COG3500@1,COG3500@2	Unknown	2
DFE_BAC_01470	CDS	420				hypothetical protein	L	Baseplate assembly protein										COG4540@1,COG4540@2	Unknown	2
DFE_BAC_01471	CDS	312				hypothetical protein													Unknown	2
DFE_BAC_01472	CDS	501				hypothetical protein	S	Protein of unknown function (DUF3486)										2F97I@1,341IX@2	Cytoplasmic	8.96
DFE_BAC_01473	CDS	1104				hypothetical protein												COG4373@1,COG4373@2	Cytoplasmic	8.96
DFE_BAC_01474	CDS	180				hypothetical protein													Unknown	2
DFE_BAC_01475	CDS	1239	ybaT		COG0531	Inner membrane transport protein YbaT	E	amino acid				ko:K07076,ko:K16263						COG0531@1,COG0531@2	CytoplasmicMembrane	10
DFE_BAC_01476	CDS	291				hypothetical protein													Unknown	2
DFE_BAC_01477	CDS	132				hypothetical protein													Unknown	2
DFE_BAC_01478	CDS	279				hypothetical protein													Unknown	2
DFE_BAC_01479	CDS	177				hypothetical protein													Unknown	2
DFE_BAC_01480	CDS	279				hypothetical protein													Unknown	2
DFE_BAC_01481	CDS	291				hypothetical protein													Unknown	2
DFE_BAC_01482	CDS	1104				hypothetical protein	E	Peptidase C1-like family			3.4.22.40	ko:K01372,ko:K02316	ko03030,map03030					4NE02@976,COG3579@1,COG3579@2	Unknown	2
DFE_BAC_01483	CDS	1068				hypothetical protein	S	CBS domain										1MWT3@1224,2MHZA@213118,2WKUD@28221,42N45@68525,COG1253@1,COG1253@2	CytoplasmicMembrane	10
DFE_BAC_01484	CDS	255				hypothetical protein	S	Alpha/beta hydrolase family										2H1QB@201174,COG0596@1,COG0596@2	Unknown	2
DFE_BAC_01485	CDS	723				hypothetical protein	S	CAAX protease self-immunity										1UBV3@1239,1ZN55@1386,2ARPY@1,31H0X@2,4INAJ@91061	CytoplasmicMembrane	10
DFE_BAC_01486	CDS	456				hypothetical protein	S	SnoaL-like polyketide cyclase										2HXSD@201174,4GGQV@85026,COG5485@1,COG5485@2	Cytoplasmic	8.96
DFE_BAC_01487	CDS	96				hypothetical protein													Unknown	2.5
DFE_BAC_01488	CDS	444				hypothetical protein	J	glyoxalase III activity										1I9X6@117743,4P4GT@976,COG3832@1,COG3832@2	Cytoplasmic	8.96
DFE_BAC_01489	CDS	333	dnaJ			Chaperone protein DnaJ	O	chaperone DnaJ	cbpA			ko:K03686,ko:K05516						1IPQG@117747,4NE4X@976,COG0484@1,COG0484@2	Cytoplasmic	9.26
DFE_BAC_01490	CDS	429				hypothetical protein	S	MerR HTH family regulatory protein										2E3D8@1,32YCF@2	Cytoplasmic	8.96
DFE_BAC_01491	CDS	912	rutD	3.5.1.-		Putative aminoacrylate hydrolase RutD	S	thiolester hydrolase activity										COG1073@1,COG1073@2	Unknown	2
DFE_BAC_01492	CDS	240				hypothetical protein													Unknown	2
DFE_BAC_01493	CDS	1878				hypothetical protein	P	Domain of unknown function (DUF4139)				ko:K02014						47Y3N@768503,4PM72@976,COG1629@1,COG1629@2	OuterMembrane	9.52
DFE_BAC_01494	CDS	1065	pal_3			Peptidoglycan-associated lipoprotein	M	Belongs to the ompA family										47MNU@768503,4NI3U@976,COG2885@1,COG2885@2	OuterMembrane	9.93
DFE_BAC_01495	CDS	1605				hypothetical protein													Unknown	2
DFE_BAC_01496	CDS	1332				hypothetical protein													Unknown	2
DFE_BAC_01497	CDS	1065	pal_4			Peptidoglycan-associated lipoprotein	M	Belongs to the ompA family										47MNU@768503,4NI3U@976,COG2885@1,COG2885@2	OuterMembrane	9.93
DFE_BAC_01498	CDS	1878				hypothetical protein	P	Domain of unknown function (DUF4139)				ko:K02014						47Y3N@768503,4PM72@976,COG1629@1,COG1629@2	OuterMembrane	9.52
DFE_BAC_01499	CDS	255				hypothetical protein													Unknown	2
DFE_BAC_01500	CDS	279				hypothetical protein	S	Alpha/beta hydrolase family										2H1QB@201174,COG0596@1,COG0596@2	Unknown	2
DFE_BAC_01501	CDS	327	hsaD	3.7.1.17		4,5:9,10-diseco-3-hydroxy-5,9,17-trioxoandrosta-1(10),2-diene-4-oate hydrolase	S	BAAT / Acyl-CoA thioester hydrolase C terminal	pip		1.11.1.10	ko:K00433						1I209@117743,3ZQ46@59732,4NJSG@976,COG0596@1,COG0596@2	Unknown	2
DFE_BAC_01502	CDS	153				hypothetical protein													Unknown	2
DFE_BAC_01503	CDS	225				hypothetical protein	S	MerR HTH family regulatory protein										2E3D8@1,32YCF@2	Cytoplasmic	8.96
DFE_BAC_01504	CDS	831	cbpA_2		COG2214	Curved DNA-binding protein	O	chaperone DnaJ	cbpA			ko:K03686,ko:K05516						1IPQG@117747,4NE4X@976,COG0484@1,COG0484@2	Cytoplasmic	9.97
DFE_BAC_01505	CDS	162				hypothetical protein													Unknown	2
DFE_BAC_01506	CDS	522				hypothetical protein	J	glyoxalase III activity										1I9X6@117743,4P4GT@976,COG3832@1,COG3832@2	Unknown	2.5
DFE_BAC_01507	CDS	729				hypothetical protein	S	CAAX protease self-immunity										1UBV3@1239,1ZN55@1386,2ARPY@1,31H0X@2,4INAJ@91061	CytoplasmicMembrane	10
DFE_BAC_01508	CDS	255				hypothetical protein	S	Alpha/beta hydrolase family										2H1QB@201174,COG0596@1,COG0596@2	Unknown	2
DFE_BAC_01509	CDS	480				hypothetical protein	S	PFAM CBS domain										47N7R@768503,4NE7C@976,COG1253@1,COG1253@2	Cytoplasmic	8.96
DFE_BAC_01510	CDS	369				hypothetical protein													Unknown	2
DFE_BAC_01511	CDS	1107				hypothetical protein	E	peptidase										4PMMI@976,COG0457@1,COG0457@2,COG1506@1,COG1506@2	Unknown	2
DFE_BAC_01512	CDS	2739	uvrB			UvrABC system protein B	L	PFAM type III restriction protein res subunit										1TQ62@1239,249TK@186801,42HIN@68295,COG1061@1,COG1061@2	Cytoplasmic	8.96
DFE_BAC_01513	CDS	900				hypothetical protein												28MZ6@1,2FUNU@200643,2ZB60@2,4NMYJ@976	Cytoplasmic	8.96
DFE_BAC_01514	CDS	468				hypothetical protein	L	DNA repair	radC			ko:K03630						1I1U7@117743,2NU1C@237,4NRCM@976,COG2003@1,COG2003@2	Cytoplasmic	9.26
DFE_BAC_01515	CDS	321				hypothetical protein													Unknown	2
DFE_BAC_01516	CDS	288				hypothetical protein	K	Psort location Cytoplasmic, score										1I1GQ@117743,4NHJP@976,COG5340@1,COG5340@2	Cytoplasmic	8.96
DFE_BAC_01517	CDS	204				hypothetical protein													Unknown	2
DFE_BAC_01518	CDS	984				hypothetical protein	S	Nucleotidyl transferase AbiEii toxin, Type IV TA system										2FPP2@200643,3XKUD@558415,4NGNE@976,COG2253@1,COG2253@2	Cytoplasmic	8.96
DFE_BAC_01519	CDS	2817				hypothetical protein	L	DEAD-like helicases superfamily			3.1.21.3	ko:K01153						2IYGW@203682,COG4096@1,COG4096@2	Cytoplasmic	8.96
DFE_BAC_01520	CDS	849				hypothetical protein	V	COG0286 Type I restriction-modification system	hsdS_2		2.1.1.72	ko:K03427						2IXEQ@203682,COG0286@1,COG0286@2	Unknown	2
DFE_BAC_01521	CDS	540				hypothetical protein	V	HsdM N-terminal domain			2.1.1.72	ko:K03427						2NAGJ@224756,2XUMY@28890,COG0286@1,arCOG02632@2157	Unknown	2
DFE_BAC_01522	CDS	1185	hsdS		COG0732	Type-1 restriction enzyme EcoKI specificity protein	V	Type I restriction modification DNA specificity domain	hsdS_2		3.1.21.3	ko:K01154						4NQ5R@976,COG0732@1,COG0732@2	Cytoplasmic	8.96
DFE_BAC_01523	CDS	1686				hypothetical protein	V	AAA domain (dynein-related subfamily)	mcrB			ko:K07452						1HZEM@117743,2NXK2@237,4NEEG@976,COG1401@1,COG1401@2,COG5147@1,COG5147@2	Cytoplasmic	8.96
DFE_BAC_01524	CDS	195				hypothetical protein													Unknown	2
DFE_BAC_01525	CDS	234				hypothetical protein													Unknown	2
DFE_BAC_01526	CDS	546	mcrB	3.1.21.-	COG1401	5-methylcytosine-specific restriction enzyme B	V	AAA domain (dynein-related subfamily)	mcrB			ko:K07452						1HZEM@117743,4NEEG@976,COG1401@1,COG1401@2	Cytoplasmic	8.96
DFE_BAC_01527	CDS	1296				hypothetical protein	V	McrBC 5-methylcytosine restriction system component				ko:K19147						1IQQJ@117747,4NET3@976,COG4268@1,COG4268@2	Cytoplasmic	8.96
DFE_BAC_01528	CDS	1236				hypothetical protein	E	Alanine dehydrogenase/PNT, N-terminal domain	sdh		1.5.1.7,1.5.1.8,1.5.1.9	ko:K00290,ko:K14157	ko00300,ko00310,ko01100,ko01110,ko01130,ko01230,map00300,map00310,map01100,map01110,map01130,map01230	M00030,M00032	R00715,R00716,R02313	RC00215,RC00217,RC00225,RC01532		2FW97@200643,4NF46@976,COG0686@1,COG0686@2	Cytoplasmic	8.96
DFE_BAC_01529	CDS	1155	mshA_2	2.4.1.250		D-inositol-3-phosphate glycosyltransferase	M	Glycosyltransferase Family 4										22XJG@171551,2FQFD@200643,4NEZI@976,COG0438@1,COG0438@2	Cytoplasmic	8.96	GT4(202-334)	N	GT4	N
DFE_BAC_01530	CDS	954	rgtE	2.4.1.-	COG0463	Dodecaprenyl-phosphate galacturonate synthase	M	glycosyl transferase family 2	arnC		2.4.1.83	ko:K00721	ko00510,ko01100,map00510,map01100		R01009	RC00005		22WFA@171551,2FMV7@200643,4NEVT@976,COG0463@1,COG0463@2	CytoplasmicMembrane	7.88	GT2_Glycos_transf_2(4-160)	GT2	GT2	N
DFE_BAC_01531	CDS	315				hypothetical protein	S	Protein of unknown function (DUF4199)										1IUKW@117747,2ADZU@1,313SD@2,4PK7E@976	CytoplasmicMembrane	9.82
DFE_BAC_01532	CDS	138				hypothetical protein													CytoplasmicMembrane	9.82
DFE_BAC_01533	CDS	615	yciO		COG0009	putative protein YciO	J	Telomere recombination	yciO	GO:0005575,GO:0005622,GO:0005623,GO:0005737,GO:0005829,GO:0044424,GO:0044444,GO:0044464	2.7.7.87	ko:K07566			R10463	RC00745		2FP9A@200643,3XJ2S@558415,4NDZR@976,COG0009@1,COG0009@2	Cytoplasmic	8.96
DFE_BAC_01534	CDS	591	trkA		COG0569	Trk system potassium uptake protein TrkA	P	TrkA-N domain	trkA			ko:K03499						2FP1F@200643,3XJ7G@558415,4NE31@976,COG0569@1,COG0569@2	CytoplasmicMembrane	7.88
DFE_BAC_01535	CDS	1275				hypothetical protein	P	TrkA-N domain	trkA			ko:K03499						22U28@171550,2FP1F@200643,4NE31@976,COG0569@1,COG0569@2	CytoplasmicMembrane	10
DFE_BAC_01536	CDS	303				hypothetical protein													Unknown	2
DFE_BAC_01537	CDS	222				hypothetical protein													CytoplasmicMembrane	9.82
DFE_BAC_01538	CDS	462				hypothetical protein	S	Polyketide cyclase / dehydrase and lipid transport										47VWJ@768503,4NUBC@976,COG3832@1,COG3832@2	Unknown	2
DFE_BAC_01539	CDS	201				hypothetical protein													Unknown	2
DFE_BAC_01540	CDS	129				hypothetical protein													Unknown	2
DFE_BAC_01541	CDS	111				hypothetical protein													Unknown	2
DFE_BAC_01542	CDS	234				hypothetical protein													Unknown	2
DFE_BAC_01543	CDS	1146				hypothetical protein	S	PFAM aldo keto reductase				ko:K07079						1RAU3@1224,COG1453@1,COG1453@2	Unknown	2
DFE_BAC_01544	CDS	534				hypothetical protein	C	PFAM nitroreductase										1FEBI@1090,COG0778@1,COG0778@2	Cytoplasmic	8.96
DFE_BAC_01545	CDS	441				hypothetical protein													Unknown	2
DFE_BAC_01546	CDS	249				hypothetical protein													Unknown	2
DFE_BAC_01547	CDS	282				hypothetical protein													CytoplasmicMembrane	9.82
DFE_BAC_01548	CDS	720				hypothetical protein	S	VIT family										1HZ1U@117743,2PGJP@252356,4NE6W@976,COG1814@1,COG1814@2	CytoplasmicMembrane	10
DFE_BAC_01549	CDS	1404				hypothetical protein	G	Modulates cellular lipopolysaccharide (LPS) levels by regulating LpxC, which is involved in lipid A biosynthesis. May act by modulating the proteolytic activity of FtsH towards LpxC. May also coordinate assembly of proteins involved in LPS synthesis at the plasma membrane				ko:K19804						2G0ZI@200643,4PNWA@976,COG2956@1,COG2956@2	Unknown	4.9
DFE_BAC_01550	CDS	144				hypothetical protein													Unknown	2
DFE_BAC_01551	CDS	111				hypothetical protein													Unknown	2
DFE_BAC_01552	CDS	324				hypothetical protein													Unknown	2
DFE_BAC_01553	CDS	1626				hypothetical protein												29X8I@1,30IXV@2,4P0MB@976	Unknown	2
DFE_BAC_01554	CDS	786	moaA			GTP 3',8-cyclase	C	4Fe-4S single cluster domain										4NQ4R@976,COG0535@1,COG0535@2	Cytoplasmic	8.96
DFE_BAC_01555	CDS	303				hypothetical protein	C	4Fe-4S single cluster domain										4NQ4R@976,COG0535@1,COG0535@2	Unknown	2
DFE_BAC_01556	CDS	624				hypothetical protein	N	Periplasmic Protein	phoX			ko:K07093						COG3119@1,COG3119@2,COG3211@1,COG3211@2,COG3656@1,COG3656@2,COG5337@1,COG5337@2	Extracellular	9.64
DFE_BAC_01557	CDS	948				hypothetical protein	S	response to antibiotic			1.16.3.3	ko:K22350						COG2312@1,COG2312@2,COG3507@1,COG3507@2	Cytoplasmic	8.96
DFE_BAC_01558	CDS	516				hypothetical protein	M	CotH kinase protein										2IVHX@203494,46XD5@74201,COG2312@1,COG2312@2,COG4870@1,COG4870@2	Unknown	2
DFE_BAC_01559	CDS	1095				hypothetical protein	M	Spore coat protein CotH										COG5337@1,COG5337@2	Extracellular	9.64
DFE_BAC_01560	CDS	1434				hypothetical protein	P	arsenite transmembrane transporter activity										COG1055@1,COG1055@2	CytoplasmicMembrane	10
DFE_BAC_01561	CDS	225				hypothetical protein													Unknown	2.5
DFE_BAC_01562	CDS	330				hypothetical protein													Unknown	2
DFE_BAC_01563	CDS	198				hypothetical protein													Unknown	2
DFE_BAC_01564	CDS	723				hypothetical protein	S	Outer membrane protein beta-barrel domain	porT									2C52N@1,2FNRZ@200643,2Z7U1@2,3XJ3D@558415,4NEZW@976	Unknown	2.5
DFE_BAC_01565	CDS	642				hypothetical protein													Unknown	2
DFE_BAC_01566	CDS	174				hypothetical protein												2314D@171551,2EMYX@1,2FZJV@200643,33FM2@2,4NY90@976	CytoplasmicMembrane	9.82
DFE_BAC_01567	CDS	1002	rpoA	2.7.7.6	COG0202	DNA-directed RNA polymerase subunit alpha	K	DNA-dependent RNA polymerase catalyzes the transcription of DNA into RNA using the four ribonucleoside triphosphates as substrates	rpoA	GO:0003674,GO:0003824,GO:0003899,GO:0005488,GO:0005575,GO:0005622,GO:0005623,GO:0005737,GO:0005829,GO:0006139,GO:0006351,GO:0006354,GO:0006725,GO:0006807,GO:0008150,GO:0008152,GO:0008270,GO:0009058,GO:0009059,GO:0009987,GO:0010467,GO:0016070,GO:0016740,GO:0016772,GO:0016779,GO:0018130,GO:0019438,GO:0032774,GO:0034062,GO:0034641,GO:0034645,GO:0034654,GO:0043167,GO:0043169,GO:0043170,GO:0044237,GO:…	2.7.7.6	ko:K03040	ko00230,ko00240,ko01100,ko03020,map00230,map00240,map01100,map03020	M00183	R00435,R00441,R00442,R00443	RC02795		2FM4P@200643,4NE8W@976,COG0202@1,COG0202@2	Cytoplasmic	9.97
DFE_BAC_01568	CDS	609	rpsD			30S ribosomal protein S4	J	One of the primary rRNA binding proteins, it binds directly to 16S rRNA where it nucleates assembly of the body of the 30S subunit	rpsD	GO:0003674,GO:0003676,GO:0003723,GO:0003735,GO:0005198,GO:0005488,GO:0005575,GO:0005622,GO:0005623,GO:0005737,GO:0005840,GO:0006417,GO:0006450,GO:0008150,GO:0009889,GO:0009891,GO:0009893,GO:0010468,GO:0010556,GO:0010557,GO:0010604,GO:0010608,GO:0010628,GO:0015935,GO:0019222,GO:0019843,GO:0031323,GO:0031325,GO:0031326,GO:0031328,GO:0032268,GO:0032270,GO:0032991,GO:0034248,GO:0034250,GO:0043226,GO:…		ko:K02986	ko03010,map03010	M00178,M00179				2FMRC@200643,4NEMZ@976,COG0522@1,COG0522@2	Cytoplasmic	9.97
DFE_BAC_01569	CDS	270	rpsK			30S ribosomal protein S11	J	Located on the platform of the 30S subunit, it bridges several disparate RNA helices of the 16S rRNA. Forms part of the Shine-Dalgarno cleft in the 70S ribosome	rpsK	GO:0000028,GO:0000462,GO:0003674,GO:0003676,GO:0003723,GO:0003729,GO:0003735,GO:0005198,GO:0005488,GO:0005575,GO:0005622,GO:0005623,GO:0005737,GO:0005829,GO:0005840,GO:0005886,GO:0006139,GO:0006364,GO:0006396,GO:0006412,GO:0006518,GO:0006725,GO:0006807,GO:0006996,GO:0008150,GO:0008152,GO:0009058,GO:0009059,GO:0009987,GO:0010467,GO:0015935,GO:0016020,GO:0016043,GO:0016070,GO:0016072,GO:0019538,GO:…		ko:K02948	ko03010,map03010	M00178,M00179				1I1GI@117743,2PAR0@246874,4NNHA@976,COG0100@1,COG0100@2	Cytoplasmic	9.26
DFE_BAC_01570	CDS	381	rpsM			30S ribosomal protein S13	J	Located at the top of the head of the 30S subunit, it contacts several helices of the 16S rRNA. In the 70S ribosome it contacts the 23S rRNA (bridge B1a) and protein L5 of the 50S subunit (bridge B1b), connecting the 2 subunits	rpsM	GO:0003674,GO:0003735,GO:0005198,GO:0005575,GO:0005622,GO:0005623,GO:0005737,GO:0005829,GO:0005840,GO:0005886,GO:0006412,GO:0006518,GO:0006807,GO:0008150,GO:0008152,GO:0009058,GO:0009059,GO:0009987,GO:0010467,GO:0015935,GO:0016020,GO:0019538,GO:0022613,GO:0022626,GO:0022627,GO:0032991,GO:0034641,GO:0034645,GO:0042254,GO:0043043,GO:0043170,GO:0043226,GO:0043228,GO:0043229,GO:0043232,GO:0043603,GO:…		ko:K02952	ko03010,map03010	M00178,M00179				22Y12@171551,2FRYC@200643,4NNGZ@976,COG0099@1,COG0099@2	Cytoplasmic	9.97
DFE_BAC_01571	CDS	120				hypothetical protein	J	Ribosomal protein L36	rpmJ	GO:0003674,GO:0003735,GO:0005198,GO:0005575,GO:0005622,GO:0005623,GO:0005737,GO:0005829,GO:0005840,GO:0006412,GO:0006518,GO:0006807,GO:0008150,GO:0008152,GO:0009058,GO:0009059,GO:0009987,GO:0010467,GO:0015934,GO:0019538,GO:0022625,GO:0022626,GO:0032991,GO:0034641,GO:0034645,GO:0043043,GO:0043170,GO:0043226,GO:0043228,GO:0043229,GO:0043232,GO:0043603,GO:0043604,GO:0044237,GO:0044238,GO:0044249,GO:…		ko:K02919	ko03010,map03010	M00178				1I6A2@117743,3HKTC@363408,4NXGE@976,COG0257@1,COG0257@2	Unknown	2
DFE_BAC_01572	CDS	219	infA		COG0361	Translation initiation factor IF-1	J	One of the essential components for the initiation of protein synthesis. Stabilizes the binding of IF-2 and IF-3 on the 30S subunit to which N-formylmethionyl-tRNA(fMet) subsequently binds. Helps modulate mRNA selection, yielding the 30S pre- initiation complex (PIC). Upon addition of the 50S ribosomal subunit IF-1, IF-2 and IF-3 are released leaving the mature 70S translation initation complex	infA	GO:0001871,GO:0003674,GO:0005488,GO:0005575,GO:0005622,GO:0005623,GO:0005737,GO:0005829,GO:0009986,GO:0030246,GO:0030247,GO:0043021,GO:0043022,GO:0044424,GO:0044444,GO:0044464,GO:0044877,GO:2001065		ko:K02518						2FTSU@200643,4NS6S@976,COG0361@1,COG0361@2	Cytoplasmic	9.97
DFE_BAC_01573	CDS	786	map	3.4.11.18	COG0024	Methionine aminopeptidase 1	E	Methionine aminopeptidase	map		3.4.11.18	ko:K01265						22X5Z@171551,2FM24@200643,4NERQ@976,COG0024@1,COG0024@2	Cytoplasmic	9.97
DFE_BAC_01574	CDS	1329	secY		COG0201	Protein translocase subunit SecY	U	SecY translocase	secY	GO:0002790,GO:0003674,GO:0005048,GO:0005215,GO:0005488,GO:0005575,GO:0005623,GO:0005886,GO:0005887,GO:0006605,GO:0006612,GO:0006613,GO:0006614,GO:0006616,GO:0006810,GO:0006886,GO:0008104,GO:0008150,GO:0008320,GO:0008565,GO:0009306,GO:0009987,GO:0015031,GO:0015833,GO:0016020,GO:0016021,GO:0016043,GO:0022857,GO:0022884,GO:0031224,GO:0031226,GO:0031522,GO:0032940,GO:0032978,GO:0032991,GO:0033036,GO:…		ko:K03076	ko02024,ko03060,ko03070,map02024,map03060,map03070	M00335				2FPIT@200643,3XISD@558415,4NEPU@976,COG0201@1,COG0201@2	CytoplasmicMembrane	10
DFE_BAC_01575	CDS	447	rplO		COG0200	50S ribosomal protein L15	J	binds to the 23S rRNA	rplO	GO:0003674,GO:0003735,GO:0005198,GO:0005575,GO:0005622,GO:0005623,GO:0005737,GO:0005829,GO:0005840,GO:0005886,GO:0015934,GO:0016020,GO:0022625,GO:0022626,GO:0032991,GO:0043226,GO:0043228,GO:0043229,GO:0043232,GO:0044391,GO:0044422,GO:0044424,GO:0044444,GO:0044445,GO:0044446,GO:0044464,GO:0071944,GO:1990904		ko:K02876	ko03010,map03010	M00178,M00179				22XPR@171551,2FSJF@200643,4NNFQ@976,COG0200@1,COG0200@2	Cytoplasmic	9.26
DFE_BAC_01576	CDS	180	rpmD			50S ribosomal protein L30	J	50S ribosomal protein L30	rpmD	GO:0000027,GO:0003674,GO:0003735,GO:0005198,GO:0005575,GO:0005622,GO:0005623,GO:0005737,GO:0005829,GO:0005840,GO:0006412,GO:0006518,GO:0006807,GO:0006996,GO:0008150,GO:0008152,GO:0009058,GO:0009059,GO:0009987,GO:0010467,GO:0015934,GO:0016043,GO:0019538,GO:0022607,GO:0022613,GO:0022618,GO:0022625,GO:0022626,GO:0032991,GO:0034622,GO:0034641,GO:0034645,GO:0040007,GO:0042254,GO:0042255,GO:0042273,GO:…		ko:K02907	ko03010,map03010	M00178,M00179				2FUJQ@200643,4NUXV@976,COG1841@1,COG1841@2	Cytoplasmic	9.26
DFE_BAC_01577	CDS	516	rpsE		COG0098	30S ribosomal protein S5	J	Located at the back of the 30S subunit body where it stabilizes the conformation of the head with respect to the body	rpsE	GO:0000028,GO:0003674,GO:0003735,GO:0005198,GO:0005575,GO:0005622,GO:0005623,GO:0005737,GO:0005829,GO:0005840,GO:0005886,GO:0006412,GO:0006518,GO:0006807,GO:0006996,GO:0008150,GO:0008152,GO:0009058,GO:0009059,GO:0009987,GO:0010467,GO:0015935,GO:0016020,GO:0016043,GO:0019538,GO:0022607,GO:0022613,GO:0022618,GO:0022626,GO:0022627,GO:0032991,GO:0034622,GO:0034641,GO:0034645,GO:0040007,GO:0042254,GO:…		ko:K02988	ko03010,map03010	M00178,M00179				47M7G@768503,4NG1Z@976,COG0098@1,COG0098@2	Cytoplasmic	9.26
DFE_BAC_01578	CDS	357	rplR		COG0256	50S ribosomal protein L18	J	This is one of the proteins that binds and probably mediates the attachment of the 5S RNA into the large ribosomal subunit, where it forms part of the central protuberance	rplR	GO:0003674,GO:0003676,GO:0003723,GO:0003735,GO:0005198,GO:0005488,GO:0005575,GO:0005622,GO:0005623,GO:0005737,GO:0005829,GO:0005840,GO:0006412,GO:0006518,GO:0006807,GO:0008097,GO:0008150,GO:0008152,GO:0009058,GO:0009059,GO:0009987,GO:0010467,GO:0015934,GO:0019538,GO:0019843,GO:0022625,GO:0022626,GO:0032991,GO:0034641,GO:0034645,GO:0040007,GO:0043043,GO:0043170,GO:0043226,GO:0043228,GO:0043229,GO:…		ko:K02881	ko03010,map03010	M00178,M00179				1I2S3@117743,4NQAS@976,COG0256@1,COG0256@2	Cytoplasmic	9.26
DFE_BAC_01579	CDS	555	rplF			50S ribosomal protein L6	J	This protein binds to the 23S rRNA, and is important in its secondary structure. It is located near the subunit interface in the base of the L7 L12 stalk, and near the tRNA binding site of the peptidyltransferase center	rplF	GO:0000027,GO:0002181,GO:0003674,GO:0003676,GO:0003723,GO:0003735,GO:0005198,GO:0005488,GO:0005575,GO:0005618,GO:0005622,GO:0005623,GO:0005737,GO:0005829,GO:0005840,GO:0005886,GO:0006412,GO:0006518,GO:0006807,GO:0006996,GO:0008150,GO:0008152,GO:0009058,GO:0009059,GO:0009987,GO:0010467,GO:0015934,GO:0016020,GO:0016043,GO:0019538,GO:0019843,GO:0022607,GO:0022613,GO:0022618,GO:0022625,GO:0022626,GO:…		ko:K02933	ko03010,map03010	M00178,M00179				22UZ3@171550,2FNEG@200643,4NGJM@976,COG0097@1,COG0097@2	Cytoplasmic	9.97
DFE_BAC_01580	CDS	396	rpsH			30S ribosomal protein S8	J	One of the primary rRNA binding proteins, it binds directly to 16S rRNA central domain where it helps coordinate assembly of the platform of the 30S subunit	rpsH	GO:0000028,GO:0003674,GO:0003676,GO:0003723,GO:0003735,GO:0005198,GO:0005488,GO:0005575,GO:0005622,GO:0005623,GO:0005737,GO:0005829,GO:0005840,GO:0006412,GO:0006518,GO:0006807,GO:0006996,GO:0008150,GO:0008152,GO:0009058,GO:0009059,GO:0009894,GO:0009987,GO:0010467,GO:0010468,GO:0010608,GO:0015935,GO:0016043,GO:0019219,GO:0019222,GO:0019538,GO:0019843,GO:0022607,GO:0022613,GO:0022618,GO:0022626,GO:…		ko:K02994	ko03010,map03010	M00178,M00179				1I20H@117743,2NVWD@237,4NNFW@976,COG0096@1,COG0096@2	Cytoplasmic	9.97
DFE_BAC_01581	CDS	303	rpsN2		COG0199	Alternate 30S ribosomal protein S14	J	Binds 16S rRNA, required for the assembly of 30S particles and may also be responsible for determining the conformation of the 16S rRNA at the A site	rpsN	GO:0000028,GO:0003674,GO:0003735,GO:0005198,GO:0005575,GO:0005618,GO:0005622,GO:0005623,GO:0005737,GO:0005829,GO:0005840,GO:0006412,GO:0006518,GO:0006807,GO:0006996,GO:0008150,GO:0008152,GO:0009058,GO:0009059,GO:0009987,GO:0010467,GO:0015935,GO:0016043,GO:0019538,GO:0022607,GO:0022613,GO:0022618,GO:0022626,GO:0022627,GO:0030312,GO:0032991,GO:0034622,GO:0034641,GO:0034645,GO:0042254,GO:0042255,GO:…		ko:K02954	ko03010,map03010	M00178,M00179				22Y99@171551,2FTD0@200643,4NQ6N@976,COG0199@1,COG0199@2	Cytoplasmic	9.26
DFE_BAC_01582	CDS	546	rplE		COG0094	50S ribosomal protein L5	J	This is 1 of the proteins that binds and probably mediates the attachment of the 5S RNA into the large ribosomal subunit, where it forms part of the central protuberance. In the 70S ribosome it contacts protein S13 of the 30S subunit (bridge B1b), connecting the 2 subunits	rplE	GO:0000027,GO:0003674,GO:0003676,GO:0003723,GO:0003735,GO:0005198,GO:0005488,GO:0005575,GO:0005622,GO:0005623,GO:0005737,GO:0005829,GO:0005840,GO:0005886,GO:0006412,GO:0006518,GO:0006807,GO:0006996,GO:0008097,GO:0008150,GO:0008152,GO:0009058,GO:0009059,GO:0009987,GO:0010467,GO:0015934,GO:0016020,GO:0016043,GO:0019538,GO:0019843,GO:0022607,GO:0022613,GO:0022618,GO:0022625,GO:0022626,GO:0032991,GO:…		ko:K02931	ko03010,map03010	M00178,M00179				22U02@171550,2FM5Y@200643,4NEGY@976,COG0094@1,COG0094@2	Cytoplasmic	9.97
DFE_BAC_01583	CDS	324	rplX			50S ribosomal protein L24	J	One of the proteins that surrounds the polypeptide exit tunnel on the outside of the subunit	rplX	GO:0000027,GO:0003674,GO:0003735,GO:0005198,GO:0005575,GO:0005618,GO:0005622,GO:0005623,GO:0005737,GO:0005829,GO:0005840,GO:0006412,GO:0006518,GO:0006807,GO:0006996,GO:0008150,GO:0008152,GO:0009058,GO:0009059,GO:0009987,GO:0010467,GO:0015934,GO:0016043,GO:0019538,GO:0022607,GO:0022613,GO:0022618,GO:0022625,GO:0022626,GO:0030312,GO:0032991,GO:0034622,GO:0034641,GO:0034645,GO:0040007,GO:0042254,GO:…		ko:K02895	ko03010,map03010	M00178,M00179				2FT5V@200643,4NSTI@976,COG0198@1,COG0198@2	Cytoplasmic	9.97
DFE_BAC_01584	CDS	366	rplN		COG0093	50S ribosomal protein L14	J	Binds to 23S rRNA. Forms part of two intersubunit bridges in the 70S ribosome	rplN	GO:0003674,GO:0003676,GO:0003723,GO:0003735,GO:0005198,GO:0005488,GO:0005575,GO:0005622,GO:0005623,GO:0005737,GO:0005829,GO:0005840,GO:0005886,GO:0006412,GO:0006518,GO:0006807,GO:0008150,GO:0008152,GO:0009058,GO:0009059,GO:0009987,GO:0010467,GO:0015934,GO:0016020,GO:0019538,GO:0019843,GO:0022625,GO:0022626,GO:0032991,GO:0034641,GO:0034645,GO:0040007,GO:0043043,GO:0043170,GO:0043226,GO:0043228,GO:…		ko:K02874	ko03010,map03010	M00178,M00179				22UFG@171550,2FSG8@200643,4NNM6@976,COG0093@1,COG0093@2	Cytoplasmic	9.26
DFE_BAC_01585	CDS	258	rpsQ		COG0186	30S ribosomal protein S17	J	One of the primary rRNA binding proteins, it binds specifically to the 5'-end of 16S ribosomal RNA	rpsQ	GO:0003674,GO:0003735,GO:0005198,GO:0005575,GO:0005622,GO:0005623,GO:0005737,GO:0005829,GO:0005840,GO:0005886,GO:0006412,GO:0006518,GO:0006807,GO:0008150,GO:0008152,GO:0009058,GO:0009059,GO:0009987,GO:0010467,GO:0015935,GO:0016020,GO:0019538,GO:0022626,GO:0022627,GO:0032991,GO:0034641,GO:0034645,GO:0040007,GO:0043043,GO:0043170,GO:0043226,GO:0043228,GO:0043229,GO:0043232,GO:0043603,GO:0043604,GO:…		ko:K02961	ko03010,map03010	M00178,M00179				2FTXY@200643,4NSB2@976,COG0186@1,COG0186@2	Cytoplasmic	9.97
DFE_BAC_01586	CDS	204				hypothetical protein	J	Belongs to the universal ribosomal protein uL29 family	rpmC	GO:0000027,GO:0003674,GO:0003735,GO:0005198,GO:0005575,GO:0005622,GO:0005623,GO:0005737,GO:0005829,GO:0005840,GO:0006412,GO:0006518,GO:0006807,GO:0006996,GO:0008150,GO:0008152,GO:0009058,GO:0009059,GO:0009987,GO:0010467,GO:0015934,GO:0016043,GO:0019538,GO:0022607,GO:0022613,GO:0022618,GO:0022625,GO:0022626,GO:0032991,GO:0034622,GO:0034641,GO:0034645,GO:0040007,GO:0042254,GO:0042255,GO:0042273,GO:…		ko:K02904	ko03010,map03010	M00178,M00179				22Z2N@171551,2FUJB@200643,4NUSC@976,COG0255@1,COG0255@2	Unknown	2
DFE_BAC_01587	CDS	420	rplP		COG0197	50S ribosomal protein L16	J	Binds 23S rRNA and is also seen to make contacts with the A and possibly P site tRNAs	rplP	GO:0000027,GO:0000049,GO:0003674,GO:0003676,GO:0003723,GO:0003735,GO:0005198,GO:0005488,GO:0005575,GO:0005622,GO:0005623,GO:0005737,GO:0005829,GO:0005840,GO:0005886,GO:0006412,GO:0006518,GO:0006807,GO:0006996,GO:0008150,GO:0008152,GO:0009058,GO:0009059,GO:0009987,GO:0010467,GO:0015934,GO:0016020,GO:0016043,GO:0019538,GO:0019843,GO:0022607,GO:0022613,GO:0022618,GO:0022625,GO:0022626,GO:0032991,GO:…		ko:K02878	ko03010,map03010	M00178				22XNJ@171551,2FRZE@200643,4NM87@976,COG0197@1,COG0197@2	Cytoplasmic	9.26
DFE_BAC_01588	CDS	735	rpsC		COG0092	30S ribosomal protein S3	J	Ribosomal protein S3, C-terminal domain	rpsC	GO:0000028,GO:0002181,GO:0003674,GO:0003735,GO:0005198,GO:0005575,GO:0005618,GO:0005622,GO:0005623,GO:0005737,GO:0005829,GO:0005840,GO:0005886,GO:0006412,GO:0006518,GO:0006807,GO:0006996,GO:0008150,GO:0008152,GO:0009058,GO:0009059,GO:0009987,GO:0010467,GO:0015935,GO:0016020,GO:0016043,GO:0019538,GO:0022607,GO:0022613,GO:0022618,GO:0022626,GO:0022627,GO:0030312,GO:0032991,GO:0034622,GO:0034641,GO:…		ko:K02982	ko03010,map03010	M00178,M00179				2FMYX@200643,3XJIP@558415,4NE9F@976,COG0092@1,COG0092@2	Cytoplasmic	9.97
DFE_BAC_01589	CDS	420				hypothetical protein	J	Ribosomal protein L22p/L17e	rplV	GO:0003674,GO:0003735,GO:0005198,GO:0005575,GO:0005618,GO:0005622,GO:0005623,GO:0005737,GO:0005829,GO:0005840,GO:0005844,GO:0006412,GO:0006518,GO:0006807,GO:0006996,GO:0008150,GO:0008152,GO:0009058,GO:0009059,GO:0009987,GO:0010467,GO:0015934,GO:0016043,GO:0019538,GO:0022607,GO:0022613,GO:0022618,GO:0022625,GO:0022626,GO:0030312,GO:0032991,GO:0034622,GO:0034641,GO:0034645,GO:0040007,GO:0042254,GO:…		ko:K02890	ko03010,map03010	M00178,M00179				2FS3J@200643,3XJZ0@558415,4NQ8E@976,COG0091@1,COG0091@2	Cytoplasmic	9.97
DFE_BAC_01590	CDS	267	rpsS			30S ribosomal protein S19	J	Protein S19 forms a complex with S13 that binds strongly to the 16S ribosomal RNA	rpsS	GO:0000028,GO:0003674,GO:0003735,GO:0005198,GO:0005575,GO:0005622,GO:0005623,GO:0005737,GO:0005829,GO:0005840,GO:0005886,GO:0006412,GO:0006518,GO:0006807,GO:0006996,GO:0008150,GO:0008152,GO:0009058,GO:0009059,GO:0009987,GO:0010467,GO:0015935,GO:0016020,GO:0016043,GO:0019538,GO:0022607,GO:0022613,GO:0022618,GO:0022626,GO:0022627,GO:0032991,GO:0034622,GO:0034641,GO:0034645,GO:0040007,GO:0042254,GO:…		ko:K02965	ko03010,map03010	M00178,M00179				47QCA@768503,4NQ8T@976,COG0185@1,COG0185@2	Cytoplasmic	9.26
DFE_BAC_01591	CDS	825	rplB		COG0090	50S ribosomal protein L2	J	One of the primary rRNA binding proteins. Required for association of the 30S and 50S subunits to form the 70S ribosome, for tRNA binding and peptide bond formation. It has been suggested to have peptidyltransferase activity	rplB	GO:0000027,GO:0002181,GO:0003674,GO:0003676,GO:0003723,GO:0003735,GO:0005198,GO:0005488,GO:0005575,GO:0005622,GO:0005623,GO:0005737,GO:0005829,GO:0005840,GO:0005886,GO:0006412,GO:0006518,GO:0006807,GO:0006996,GO:0008150,GO:0008152,GO:0008270,GO:0009058,GO:0009059,GO:0009987,GO:0010467,GO:0015934,GO:0016020,GO:0016043,GO:0019538,GO:0022607,GO:0022613,GO:0022618,GO:0022625,GO:0022626,GO:0032991,GO:…		ko:K02886	ko03010,map03010	M00178,M00179				47JS0@768503,4NE8G@976,COG0090@1,COG0090@2	Cytoplasmic	9.26
DFE_BAC_01592	CDS	165				hypothetical protein	J	One of the early assembly proteins it binds 23S rRNA. One of the proteins that surrounds the polypeptide exit tunnel on the outside of the ribosome. Forms the main docking site for trigger factor binding to the ribosome	rplW	GO:0000027,GO:0003674,GO:0003676,GO:0003723,GO:0003735,GO:0005198,GO:0005488,GO:0005575,GO:0005622,GO:0005623,GO:0005737,GO:0005829,GO:0005840,GO:0005886,GO:0006412,GO:0006518,GO:0006807,GO:0006996,GO:0008150,GO:0008152,GO:0009058,GO:0009059,GO:0009987,GO:0010467,GO:0015934,GO:0016020,GO:0016043,GO:0019538,GO:0022607,GO:0022613,GO:0022618,GO:0022625,GO:0022626,GO:0032991,GO:0034622,GO:0034641,GO:…		ko:K02892	ko03010,map03010	M00178,M00179				2FT3A@200643,4NS7H@976,COG0089@1,COG0089@2	Unknown	2
DFE_BAC_01593	CDS	102				hypothetical protein													Unknown	2
DFE_BAC_01594	CDS	453	rplD			50S ribosomal protein L4	J	Forms part of the polypeptide exit tunnel	rplD	GO:0001130,GO:0001217,GO:0003674,GO:0003676,GO:0003700,GO:0003723,GO:0003735,GO:0004857,GO:0005198,GO:0005488,GO:0005575,GO:0005618,GO:0005622,GO:0005623,GO:0005737,GO:0005829,GO:0005840,GO:0005844,GO:0005886,GO:0006355,GO:0006412,GO:0006417,GO:0006518,GO:0006807,GO:0006996,GO:0008150,GO:0008152,GO:0008428,GO:0009058,GO:0009059,GO:0009889,GO:0009890,GO:0009892,GO:0009987,GO:0010467,GO:0010468,GO:…		ko:K02926,ko:K16193	ko03010,map03010	M00178				1HXZA@117743,4NEWZ@976,COG0088@1,COG0088@2	Cytoplasmic	9.97
DFE_BAC_01595	CDS	168				hypothetical protein													Unknown	2
DFE_BAC_01596	CDS	327	rplC		COG0087	50S ribosomal protein L3	J	One of the primary rRNA binding proteins, it binds directly near the 3'-end of the 23S rRNA, where it nucleates assembly of the 50S subunit	rplC	GO:0000027,GO:0003674,GO:0003735,GO:0005198,GO:0005575,GO:0005622,GO:0005623,GO:0005737,GO:0005829,GO:0005840,GO:0005886,GO:0006412,GO:0006518,GO:0006807,GO:0006996,GO:0008150,GO:0008152,GO:0009058,GO:0009059,GO:0009893,GO:0009987,GO:0010467,GO:0010468,GO:0010604,GO:0010628,GO:0015934,GO:0016020,GO:0016043,GO:0019219,GO:0019222,GO:0019538,GO:0022607,GO:0022613,GO:0022618,GO:0022625,GO:0022626,GO:…		ko:K02906	ko03010,map03010	M00178,M00179				1F814@104264,1HXHF@117743,4NEAN@976,COG0087@1,COG0087@2	Cytoplasmic	9.26
DFE_BAC_01597	CDS	324	rpsJ		COG0051	30S ribosomal protein S10	J	Involved in the binding of tRNA to the ribosomes	rpsJ	GO:0001072,GO:0003674,GO:0003735,GO:0005198,GO:0005575,GO:0005622,GO:0005623,GO:0005737,GO:0005829,GO:0005840,GO:0006355,GO:0006412,GO:0006518,GO:0006807,GO:0008150,GO:0008152,GO:0009058,GO:0009059,GO:0009889,GO:0009987,GO:0010467,GO:0010468,GO:0010556,GO:0015935,GO:0019219,GO:0019222,GO:0019538,GO:0022626,GO:0022627,GO:0031323,GO:0031326,GO:0031554,GO:0031564,GO:0032991,GO:0034641,GO:0034645,GO:…		ko:K02946	ko03010,map03010	M00178,M00179				1I2VK@117743,2NWB2@237,4NQ65@976,COG0051@1,COG0051@2	Cytoplasmic	9.26
DFE_BAC_01598	CDS	1521	fusA_1		COG0480	Elongation factor G	J	Catalyzes the GTP-dependent ribosomal translocation step during translation elongation. During this step, the ribosome changes from the pre-translocational (PRE) to the post- translocational (POST) state as the newly formed A-site-bound peptidyl-tRNA and P-site-bound deacylated tRNA move to the P and E sites, respectively. Catalyzes the coordinated movement of the two tRNA molecules, the mRNA and…	fusA	GO:0003674,GO:0003676,GO:0003723,GO:0003746,GO:0005488,GO:0005575,GO:0005618,GO:0005622,GO:0005623,GO:0005737,GO:0005886,GO:0006412,GO:0006414,GO:0006518,GO:0006807,GO:0008135,GO:0008150,GO:0008152,GO:0009058,GO:0009059,GO:0009987,GO:0010467,GO:0016020,GO:0019538,GO:0030312,GO:0034641,GO:0034645,GO:0040007,GO:0043043,GO:0043170,GO:0043603,GO:0043604,GO:0044237,GO:0044238,GO:0044249,GO:0044260,GO:…		ko:K02355						2FM1M@200643,4NE9X@976,COG0480@1,COG0480@2	Cytoplasmic	9.97
DFE_BAC_01599	CDS	600	fusA_2		COG0480	Elongation factor G	J	Catalyzes the GTP-dependent ribosomal translocation step during translation elongation. During this step, the ribosome changes from the pre-translocational (PRE) to the post- translocational (POST) state as the newly formed A-site-bound peptidyl-tRNA and P-site-bound deacylated tRNA move to the P and E sites, respectively. Catalyzes the coordinated movement of the two tRNA molecules, the mRNA and…	fusA	GO:0003674,GO:0003676,GO:0003723,GO:0003746,GO:0005488,GO:0005575,GO:0005618,GO:0005622,GO:0005623,GO:0005737,GO:0005886,GO:0006412,GO:0006414,GO:0006518,GO:0006807,GO:0008135,GO:0008150,GO:0008152,GO:0009058,GO:0009059,GO:0009987,GO:0010467,GO:0016020,GO:0019538,GO:0030312,GO:0034641,GO:0034645,GO:0040007,GO:0043043,GO:0043170,GO:0043603,GO:0043604,GO:0044237,GO:0044238,GO:0044249,GO:0044260,GO:…		ko:K02355						2FM1M@200643,4AKVK@815,4NE9X@976,COG0480@1,COG0480@2	Cytoplasmic	9.97
DFE_BAC_01600	CDS	129	rpsG		COG0049	30S ribosomal protein S7	J	One of the primary rRNA binding proteins, it binds directly to 16S rRNA where it nucleates assembly of the head domain of the 30S subunit. Is located at the subunit interface close to the decoding center, probably blocks exit of the E-site tRNA	rpsG	GO:0000028,GO:0003674,GO:0003676,GO:0003723,GO:0003729,GO:0003735,GO:0005198,GO:0005488,GO:0005575,GO:0005618,GO:0005622,GO:0005623,GO:0005737,GO:0005829,GO:0005840,GO:0005886,GO:0006412,GO:0006417,GO:0006518,GO:0006807,GO:0006996,GO:0008150,GO:0008152,GO:0009058,GO:0009059,GO:0009889,GO:0009890,GO:0009892,GO:0009987,GO:0010467,GO:0010468,GO:0010556,GO:0010558,GO:0010605,GO:0010608,GO:0010629,GO:…		ko:K02992	ko03010,map03010	M00178,M00179				2FNKP@200643,4NEEM@976,COG0049@1,COG0049@2	Unknown	2
DFE_BAC_01601	CDS	375	rpsL			30S ribosomal protein S12	J	Interacts with and stabilizes bases of the 16S rRNA that are involved in tRNA selection in the A site and with the mRNA backbone. Located at the interface of the 30S and 50S subunits, it traverses the body of the 30S subunit contacting proteins on the other side and probably holding the rRNA structure together. The combined cluster of proteins S8, S12 and S17 appears to hold together the shoulder…	rpsL	GO:0000372,GO:0000375,GO:0000376,GO:0003674,GO:0003676,GO:0003723,GO:0003735,GO:0005198,GO:0005488,GO:0005575,GO:0005622,GO:0005623,GO:0005737,GO:0005829,GO:0005840,GO:0006139,GO:0006396,GO:0006412,GO:0006518,GO:0006725,GO:0006807,GO:0008150,GO:0008152,GO:0008380,GO:0009058,GO:0009059,GO:0009893,GO:0009987,GO:0010467,GO:0010468,GO:0010604,GO:0010628,GO:0015935,GO:0016070,GO:0019219,GO:0019222,GO:…		ko:K02950	ko03010,map03010	M00178,M00179				47PCE@768503,4NM3Y@976,COG0048@1,COG0048@2	Cytoplasmic	9.26
DFE_BAC_01602	CDS	201				hypothetical protein													Unknown	2
DFE_BAC_01603	CDS	468				hypothetical protein													Unknown	2
DFE_BAC_01604	CDS	1059	fusA_3		COG0480	Elongation factor G	J	elongation factor G	fusA2	GO:0005575,GO:0005618,GO:0005623,GO:0005886,GO:0006790,GO:0008150,GO:0008152,GO:0009987,GO:0016020,GO:0030312,GO:0044237,GO:0044464,GO:0071944		ko:K02355						2FN1G@200643,4NG4H@976,COG0480@1,COG0480@2	Cytoplasmic	9.97
DFE_BAC_01605	CDS	282				hypothetical protein													Unknown	2
DFE_BAC_01606	CDS	516				hypothetical protein													Cytoplasmic	8.96
DFE_BAC_01607	CDS	285				hypothetical protein													Unknown	2
DFE_BAC_01608	CDS	381				hypothetical protein	S	Pfam:SusD				ko:K21572						2G0A3@200643,4AV3E@815,4PM30@976,COG0446@1,COG0446@2	Unknown	2
DFE_BAC_01609	CDS	261				hypothetical protein	J	Pfam:SusD				ko:K04064,ko:K21572						2G0CK@200643,4AV64@815,4PMAM@976,COG2913@1,COG2913@2	Unknown	2
DFE_IGN_00001	CDS	252				hypothetical protein													Unknown	2
DFE_IGN_00002	CDS	156				hypothetical protein													Unknown	2
DFE_IGN_00003	CDS	1146				hypothetical protein	S	Protein of unknown function DUF116			6.3.1.20	ko:K03800	ko00785,ko01100,map00785,map01100		R07770,R07771,R11143	RC00043,RC00070,RC00090,RC00992,RC02896		1UZ1X@1239,24A38@186801,36EPT@31979,COG1852@1,COG1852@2	Cytoplasmic	8.96
DFE_IGN_00004	CDS	192				hypothetical protein													CytoplasmicMembrane	9.82
DFE_IGN_00005	CDS	1452	gltX	6.1.1.17	COG0008	Glutamate--tRNA ligase	J	glutamate-tRNA ligase activity	gltX		6.1.1.17,6.1.1.24	ko:K01885,ko:K09698	ko00860,ko00970,ko01100,ko01110,ko01120,map00860,map00970,map01100,map01110,map01120	M00121,M00359,M00360	R03651,R05578	RC00055,RC00523		COG0008@1,COG0008@2	Cytoplasmic	9.97
DFE_IGN_00006	CDS	723	rsmI_1	2.1.1.198	COG0313	Ribosomal RNA small subunit methyltransferase I	H	Catalyzes the 2'-O-methylation of the ribose of cytidine 1402 (C1402) in 16S rRNA	rsmI	GO:0000154,GO:0000451,GO:0000453,GO:0001510,GO:0003674,GO:0003824,GO:0005575,GO:0005623,GO:0005886,GO:0006139,GO:0006364,GO:0006396,GO:0006725,GO:0006807,GO:0008150,GO:0008152,GO:0008168,GO:0008171,GO:0008173,GO:0008649,GO:0008757,GO:0009451,GO:0009987,GO:0010467,GO:0016020,GO:0016070,GO:0016072,GO:0016434,GO:0016740,GO:0016741,GO:0022613,GO:0031167,GO:0032259,GO:0034470,GO:0034641,GO:0034660,GO:…	2.1.1.198	ko:K07056						2FMU1@200643,4AMSW@815,4NFQM@976,COG0313@1,COG0313@2	Cytoplasmic	8.96
DFE_IGN_00007	CDS	591	nrfH		COG3005	Cytochrome c-type protein NrfH	C	PFAM NapC NirT cytochrome c family, N-terminal region	nrfH	GO:0005575,GO:0006807,GO:0008150,GO:0008152,GO:0016020,GO:0016021,GO:0031224,GO:0044425		ko:K15876	ko00910,ko01120,map00910,map01120	M00530	R05712	RC00176		47M7M@768503,4NK7R@976,COG3005@1,COG3005@2	Unknown	2
DFE_IGN_00008	CDS	1476	nrfA	1.7.2.2	COG3303	Cytochrome c-552	C	Catalyzes the reduction of nitrite to ammonia, consuming six electrons in the process	nrfA	GO:0003674,GO:0003824,GO:0005488,GO:0005575,GO:0005623,GO:0006091,GO:0006807,GO:0008150,GO:0008152,GO:0009061,GO:0009987,GO:0015980,GO:0016491,GO:0016661,GO:0016662,GO:0016966,GO:0019645,GO:0020037,GO:0022900,GO:0022904,GO:0030288,GO:0030313,GO:0031975,GO:0042279,GO:0042597,GO:0044237,GO:0044464,GO:0045333,GO:0046906,GO:0048037,GO:0055114,GO:0097159,GO:0098809,GO:1901363	1.7.2.2	ko:K03385	ko00910,ko01120,ko05132,map00910,map01120,map05132	M00530	R05712	RC00176	iZ_1308.Z5669	COG3303@1,COG3303@2	Periplasmic	10
DFE_IGN_00009	CDS	1059				hypothetical protein	M	Forms passive diffusion pores that allow small molecular weight hydrophilic materials across the outer membrane										COG3203@1,COG3203@2	Unknown	2.5
DFE_IGN_00010	CDS	750		2.1.1.-		Putative TrmH family tRNA/rRNA methyltransferase	H	Belongs to the class IV-like SAM-binding methyltransferase superfamily. RNA methyltransferase TrmH family	spoU		2.1.1.185	ko:K03218,ko:K03437						1TP9G@1239,247SC@186801,42JZY@68298,COG0566@1,COG0566@2	Cytoplasmic	9.97
DFE_IGN_00011	CDS	165				hypothetical protein													CytoplasmicMembrane	9.82
DFE_IGN_00012	CDS	795				hypothetical protein	S	thiolester hydrolase activity				ko:K06889						COG1073@1,COG1073@2	Unknown	2.5
DFE_IGN_00013	CDS	1074	ilvK	2.6.1.42	COG0115	Branched-chain-amino-acid aminotransferase 2	EH	Branched-chain amino acid aminotransferase	ilvE		2.6.1.42	ko:K00826	ko00270,ko00280,ko00290,ko00770,ko01100,ko01110,ko01130,ko01210,ko01230,map00270,map00280,map00290,map00770,map01100,map01110,map01130,map01210,map01230	M00019,M00036,M00119,M00570	R01090,R01214,R02199,R10991	RC00006,RC00036	iYO844.BSU38550	1TQQI@1239,4H389@909932,COG0115@1,COG0115@2	Cytoplasmic	9.26
DFE_IGN_00014	CDS	549				hypothetical protein	C	Oxidoreductase required for the transfer of electrons from pyruvate to flavodoxin	porG		1.2.7.3,1.2.7.7	ko:K00177,ko:K00187	ko00020,ko00280,ko00720,ko01100,ko01120,ko01200,map00020,map00280,map00720,map01100,map01120,map01200	M00009,M00011,M00173,M00620	R01197,R07160,R08566,R08567	RC00004,RC02833,RC02856		COG1014@1,COG1014@2	Unknown	2
DFE_IGN_00015	CDS	837				hypothetical protein	C	oxidoreductase activity, acting on the aldehyde or oxo group of donors, iron-sulfur protein as acceptor	vorB		1.2.7.11,1.2.7.3,1.2.7.7	ko:K00175,ko:K00187	ko00010,ko00020,ko00280,ko00620,ko00650,ko00720,ko01100,ko01120,ko01130,ko01200,map00010,map00020,map00280,map00620,map00650,map00720,map01100,map01120,map01130,map01200	M00009,M00011,M00173,M00620	R01196,R01197,R07160,R08566,R08567	RC00004,RC02742,RC02833,RC02856		COG1013@1,COG1013@2	Cytoplasmic	8.96
DFE_IGN_00016	CDS	1068	korA	1.2.7.3	COG0674	2-oxoglutarate oxidoreductase subunit KorA	C	oxidoreductase activity, acting on the aldehyde or oxo group of donors, iron-sulfur protein as acceptor	vorB		1.2.7.11,1.2.7.3,1.2.7.7	ko:K00174,ko:K00186	ko00010,ko00020,ko00280,ko00620,ko00650,ko00720,ko01100,ko01120,ko01130,ko01200,map00010,map00020,map00280,map00620,map00650,map00720,map01100,map01120,map01130,map01200	M00009,M00011,M00173,M00620	R01196,R01197,R07160,R08566,R08567	RC00004,RC02742,RC02833,RC02856		COG0674@1,COG0674@2	Cytoplasmic	8.96
DFE_IGN_00017	CDS	357	rsxB_1	7.-.-.-		Ion-translocating oxidoreductase complex subunit B	C	4 iron, 4 sulfur cluster binding	vorD		1.2.7.3	ko:K00176	ko00020,ko00720,ko01100,ko01120,ko01200,map00020,map00720,map01100,map01120,map01200	M00009,M00011,M00173,M00620	R01197	RC00004,RC02833		COG1146@1,COG1146@2	Unknown	2
DFE_IGN_00018	CDS	753				hypothetical protein	L	Protein conserved in bacteria										COG2852@1,COG2852@2	Cytoplasmic	8.96
DFE_IGN_00019	CDS	1785				hypothetical protein												2E09V@1,32VXB@2	Extracellular	9.64
[truncated: 17,847 more rows]

## Sheet: Table S4
Supplementary Table 4. Metaproteomic results for culture DFE grown with DCM or glycine betaine. The data can be filtered via the dropdown menu in Column E to list only proteins involved in the following Pathways/Functions: chemotaxis, choline metabolism, corrinoid biosynthesis, DCM metabolism (the mec cassette), energy conservation, ethanolamine bacterial microcompartment (BMC), flagellum, gas ve…
[truncated: 1,714 more rows]

[truncated: 4 more sheets: Table S5, Table S6, Table S7, Table S8]
